# Supplementary material for: Dienedioic acid as a useful diene building block via directed Heck-decarboxylate coupling
Source: Commun Chem. 2020 Apr 20;3:48. doi: 10.1038/s42004-020-0295-0 (PMC9814911; doi:10.1038/s42004-020-0295-0)
Supplement: Supplementary file 3 — Supplementary Data 1 [file 42004_2020_295_MOESM3_ESM.txt]

####################################################################### 
# 
# This file contains crystal structure data downloaded from the 
# Cambridge Structural Database (CSD) hosted by the Cambridge 
# Crystallographic Data Centre (CCDC).
# 
# Full information about CCDC data access policies and citation 
# guidelines are available at http://www.ccdc.cam.ac.uk/access/V1 
# 
# Audit and citation data items may have been added by the CCDC. 
# Please retain this information to preserve the provenance of 
# this file and to allow appropriate attribution of the data. 
# 
#######################################################################

data_20190515_kl6881
_audit_block_doi                 10.5517/ccdc.csd.cc246vqy
_database_code_depnum_ccdc_archive 'CCDC 1972800'
loop_
_audit_author_name
_audit_author_address
klb
;Huazhong University of Science and Technology
China
;
_audit_update_record             
;
2019-12-18 deposited with the CCDC.	2020-03-18 downloaded from the CCDC.
;
_audit_creation_date             2019-05-15
_audit_creation_method           
;
Olex2 1.2
(compiled 2018.05.29 svn.r3508 for OlexSys, GUI svn.r5506)
;
_shelx_SHELXL_version_number     2018/3
_audit_contact_author_address    ?
_audit_contact_author_email      ?
_audit_contact_author_phone      ?
_publ_contact_author_id_orcid    ?
_publ_section_references         
;
Dolomanov, O.V., Bourhis, L.J., Gildea, R.J, Howard, J.A.K. & Puschmann, H.
 (2009), J. Appl. Cryst. 42, 339-341.

Sheldrick, G.M. (2015). Acta Cryst. A71, 3-8.

Sheldrick, G.M. (2015). Acta Cryst. C71, 3-8.
;
_chemical_name_common            ?
_chemical_name_systematic        ?
_chemical_formula_moiety         '0.8(C13 H14 O3)'
_chemical_formula_sum            'C11 H10 N O'
_chemical_formula_weight         172.20
_chemical_absolute_configuration ?
_chemical_melting_point          ?
_chemical_oxdiff_formula         'C11 H10 N O'
loop_
_atom_type_symbol
_atom_type_description
_atom_type_scat_dispersion_real
_atom_type_scat_dispersion_imag
_atom_type_scat_source
C C 0.0181 0.0091 'International Tables Vol C Tables 4.2.6.8 and 6.1.1.4'
H H 0.0000 0.0000 'International Tables Vol C Tables 4.2.6.8 and 6.1.1.4'
N N 0.0311 0.0180 'International Tables Vol C Tables 4.2.6.8 and 6.1.1.4'
O O 0.0492 0.0322 'International Tables Vol C Tables 4.2.6.8 and 6.1.1.4'

_shelx_space_group_comment       
;
The symmetry employed for this shelxl refinement is uniquely defined
by the following loop, which should always be used as a source of
symmetry information in preference to the above space-group names.
They are only intended as comments.
;
_space_group_crystal_system      orthorhombic
_space_group_IT_number           29
_space_group_name_H-M_alt        'P c a 21'
_space_group_name_Hall           'P 2c -2ac'
loop_
_space_group_symop_operation_xyz
'x, y, z'
'-x, -y, z+1/2'
'x+1/2, -y, z'
'-x+1/2, y, z+1/2'

_cell_length_a                   6.16320(10)
_cell_length_b                   7.11320(10)
_cell_length_c                   26.1059(2)
_cell_angle_alpha                90
_cell_angle_beta                 90
_cell_angle_gamma                90
_cell_volume                     1144.48(3)
_cell_formula_units_Z            5
_cell_measurement_reflns_used    8525
_cell_measurement_temperature    100.00(10)
_cell_measurement_theta_max      73.5260
_cell_measurement_theta_min      6.1640
_shelx_estimated_absorpt_T_max   ?
_shelx_estimated_absorpt_T_min   ?
_exptl_absorpt_coefficient_mu    0.643
_exptl_absorpt_correction_T_max  1.00000
_exptl_absorpt_correction_T_min  0.63482
_exptl_absorpt_correction_type   multi-scan
_exptl_absorpt_process_details   
;
CrysAlisPro 1.171.39.28b (Rigaku Oxford Diffraction, 2015)
Empirical absorption correction using spherical harmonics,
 implemented in SCALE3 ABSPACK scaling algorithm.
;
_exptl_absorpt_special_details   ?
_exptl_crystal_colour            ?
_exptl_crystal_density_diffrn    1.249
_exptl_crystal_density_meas      ?
_exptl_crystal_density_method    ?
_exptl_crystal_description       ?
_exptl_crystal_F_000             455
_exptl_crystal_size_max          ?
_exptl_crystal_size_mid          ?
_exptl_crystal_size_min          ?
_exptl_transmission_factor_max   ?
_exptl_transmission_factor_min   ?
_diffrn_reflns_av_R_equivalents  0.0214
_diffrn_reflns_av_unetI/netI     0.0133
_diffrn_reflns_Laue_measured_fraction_full 0.999
_diffrn_reflns_Laue_measured_fraction_max 0.996
_diffrn_reflns_limit_h_max       5
_diffrn_reflns_limit_h_min       -7
_diffrn_reflns_limit_k_max       8
_diffrn_reflns_limit_k_min       -8
_diffrn_reflns_limit_l_max       32
_diffrn_reflns_limit_l_min       -31
_diffrn_reflns_number            9409
_diffrn_reflns_point_group_measured_fraction_full 0.991
_diffrn_reflns_point_group_measured_fraction_max 0.976
_diffrn_reflns_theta_full        67.684
_diffrn_reflns_theta_max         73.696
_diffrn_reflns_theta_min         3.386
_diffrn_ambient_environment      N~2~
_diffrn_ambient_temperature      100.00(10)
_diffrn_detector                 'CCD plate'
_diffrn_detector_area_resol_mean ?
_diffrn_measured_fraction_theta_full 0.999
_diffrn_measured_fraction_theta_max 0.996
_diffrn_measurement_details      
;
List of Runs (angles in degrees, time in seconds):

  # Type    Start    End  Width  t~exp~   \w     \q     \k     \f   Frames
#--------------------------------------------------------------------------
  1  \w    -44.00   7.00   0.50    0.50    --    0.00 -77.00  30.00  102
  2  \w    -15.00  11.00   0.50    0.50    --    0.00 -82.00 120.00   52
  3  \w    -33.00  24.00   0.50    0.50    --    0.00 -82.00-120.00  114
  4  \w    -33.00  24.00   0.50    0.50    --    0.00 -82.00 150.00  114
  5  \w    -30.00  -4.00   0.50    0.50    --    0.00 -82.00 -60.00   52
  6  \w     10.00  46.00   0.50    0.50    --   94.60 -61.00-150.00   72
  7  \w     61.00 118.00   0.50    0.50    --   94.60 -61.00  90.00  114
  8  \w     26.00 106.00   0.50    0.50    --   94.60 -30.00  90.00  160
  9  \w     48.00 125.00   0.50    0.50    --   94.60 -82.00 150.00  154
 10  \w      5.00  48.00   0.50    0.50    --   94.60 -45.00 -60.00   86
 11  \w     27.00  54.00   0.50    0.50    --   94.60 -82.00 -90.00   54
 12  \w     10.00 118.00   0.50    0.50    --   94.60 -61.00   0.00  216
 13  \w      5.00  48.00   0.50    0.50    --   94.60 -61.00  90.00   86
 14  \w     34.00  74.00   0.50    0.50    --   94.60 -82.00-120.00   80
 15  \w      5.00  31.00   0.50    0.50    --   94.60 -82.00-120.00   52
 16  \w     81.00 117.00   0.50    0.50    --   94.60 -61.00-150.00   72
 17  \w     94.00 120.00   0.50    0.50    --   94.60  77.00  30.00   52
 18  \w     73.00 110.00   0.50    0.50    --   94.60  61.00 150.00   74
 19  \w    144.00 170.00   0.50    0.50    --   94.60  61.00 150.00   52
 20  \w      7.00 112.00   0.50    0.50    --   94.60 -82.00   0.00  210
 21  \w     73.00 182.00   0.50    0.50    --   94.60  15.00 -90.00  218
 22  \w     93.00 119.00   0.50    0.50    --   94.60 -82.00  60.00   52
 23  \w     77.00 102.00   0.50    0.50    --   94.60 -82.00  -9.45   50
 24  \w     75.00 105.00   0.50    0.50    --   94.60 -82.00 -90.00   60
 25  \w      8.00  34.00   0.50    0.50    --   94.60 -82.00  -9.45   52
;
_diffrn_measurement_device       'four-circle diffractometer'
_diffrn_measurement_device_type  'XtaLAB AFC12 (RINC): Kappa single'
_diffrn_measurement_method       '\w scans'
_diffrn_orient_matrix_type       
'CrysAlisPro convention (1999,Acta A55,543-557)'
_diffrn_orient_matrix_UB_11      -0.0493442000
_diffrn_orient_matrix_UB_12      0.0237404000
_diffrn_orient_matrix_UB_13      -0.0574923000
_diffrn_orient_matrix_UB_21      -0.0284274000
_diffrn_orient_matrix_UB_22      -0.2142960000
_diffrn_orient_matrix_UB_23      -0.0052190000
_diffrn_orient_matrix_UB_31      -0.2434043000
_diffrn_orient_matrix_UB_32      0.0201498000
_diffrn_orient_matrix_UB_33      0.0122645000
_diffrn_radiation_monochromator  graphite
_diffrn_radiation_probe          x-ray
_diffrn_radiation_type           CuK\a
_diffrn_radiation_wavelength     1.54184
_diffrn_source                   'fine-focus sealed X-ray tube'
_diffrn_source_type              'Enhance (Cu) X-ray Source'
_reflns_Friedel_coverage         0.914
_reflns_Friedel_fraction_full    0.983
_reflns_Friedel_fraction_max     0.955
_reflns_number_gt                2242
_reflns_number_total             2258
_reflns_odcompleteness_completeness 99.84
_reflns_odcompleteness_iscentric 1
_reflns_odcompleteness_theta     66.97
_reflns_special_details          
;
 Reflections were merged by SHELXL according to the crystal
 class for the calculation of statistics and refinement.
 
 _reflns_Friedel_fraction is defined as the number of unique
 Friedel pairs measured divided by the number that would be
 possible theoretically, ignoring centric projections and
 systematic absences.
;
_reflns_threshold_expression     'I > 2\s(I)'
_computing_cell_refinement       'CrysAlisPro 1.171.39.28b (Rigaku OD, 2015)'
_computing_data_collection       'CrysAlisPro 1.171.39.28b (Rigaku OD, 2015)'
_computing_data_reduction        'CrysAlisPro 1.171.39.28b (Rigaku OD, 2015)'
_computing_molecular_graphics    'Olex2 (Dolomanov et al., 2009)'
_computing_publication_material  'Olex2 (Dolomanov et al., 2009)'
_computing_structure_refinement  'ShelXL (Sheldrick, 2015)'
_computing_structure_solution    'ShelXT (Sheldrick, 2015)'
_refine_diff_density_max         0.128
_refine_diff_density_min         -0.155
_refine_diff_density_rms         0.035
_refine_ls_abs_structure_details 
;
 Flack x determined using 1060 quotients [(I+)-(I-)]/[(I+)+(I-)]
 (Parsons, Flack and Wagner, Acta Cryst. B69 (2013) 249-259).
;
_refine_ls_abs_structure_Flack   0.04(7)
_refine_ls_extinction_coef       .
_refine_ls_extinction_method     none
_refine_ls_goodness_of_fit_ref   1.065
_refine_ls_hydrogen_treatment    constr
_refine_ls_matrix_type           full
_refine_ls_number_parameters     147
_refine_ls_number_reflns         2258
_refine_ls_number_restraints     1
_refine_ls_R_factor_all          0.0277
_refine_ls_R_factor_gt           0.0275
_refine_ls_restrained_S_all      1.065
_refine_ls_shift/su_max          0.000
_refine_ls_shift/su_mean         0.000
_refine_ls_structure_factor_coef Fsqd
_refine_ls_weighting_details     
'w=1/[\s^2^(Fo^2^)+(0.0529P)^2^+0.1067P] where P=(Fo^2^+2Fc^2^)/3'
_refine_ls_weighting_scheme      calc
_refine_ls_wR_factor_gt          0.0751
_refine_ls_wR_factor_ref         0.0753
_refine_special_details          ?
_olex2_refinement_description    
;
1. Fixed Uiso
 At 1.2 times of:
  All C(H) groups
 At 1.5 times of:
  All C(H,H,H) groups
2.a Aromatic/amide H refined with riding coordinates:
 C005(H005), C006(H006), C008(H008), C009(H009), C00A(H00A), C00B(H00B),
 C00D(H00D), C00F(H00G)
2.b Idealised Me refined as rotating group:
 C00E(H00C,H00E,H00F), C00G(H00H,H00I,H00J)
;
_atom_sites_solution_hydrogens   geom
_atom_sites_solution_primary     dual
_atom_sites_solution_secondary   ?
loop_
_atom_site_label
_atom_site_type_symbol
_atom_site_fract_x
_atom_site_fract_y
_atom_site_fract_z
_atom_site_U_iso_or_equiv
_atom_site_adp_type
_atom_site_occupancy
_atom_site_site_symmetry_order
_atom_site_calc_flag
_atom_site_refinement_flags_posn
_atom_site_refinement_flags_adp
_atom_site_refinement_flags_occupancy
_atom_site_disorder_assembly
_atom_site_disorder_group
O001 O 0.96133(18) 0.26325(15) 0.68874(5) 0.0225(3) Uani 1 1 d . . . . .
O002 O -0.1529(2) 0.3058(2) 0.35034(5) 0.0326(3) Uani 1 1 d . . . . .
O003 O 0.1684(2) 0.2032(2) 0.32065(5) 0.0391(3) Uani 1 1 d . . . . .
C004 C 0.7090(3) 0.2512(2) 0.54024(6) 0.0199(3) Uani 1 1 d . . . . .
C005 C 0.6013(2) 0.3390(2) 0.58129(6) 0.0202(3) Uani 1 1 d . . . . .
H005 H 0.468243 0.397042 0.575625 0.024 Uiso 1 1 calc R . . . .
C006 C 0.6901(3) 0.3405(2) 0.62994(6) 0.0204(3) Uani 1 1 d . . . . .
H006 H 0.616420 0.399436 0.656557 0.024 Uiso 1 1 calc R . . . .
C007 C 0.8908(3) 0.25381(19) 0.63944(6) 0.0190(3) Uani 1 1 d . . . . .
C008 C 1.0023(3) 0.1682(2) 0.59918(6) 0.0206(3) Uani 1 1 d . . . . .
H008 H 1.135866 0.111135 0.604883 0.025 Uiso 1 1 calc R . . . .
C009 C 0.9113(3) 0.1693(2) 0.55039(6) 0.0211(3) Uani 1 1 d . . . . .
H009 H 0.987295 0.113811 0.523592 0.025 Uiso 1 1 calc R . . . .
C00A C 0.4151(3) 0.2845(2) 0.47430(6) 0.0224(3) Uani 1 1 d . . . . .
H00A H 0.323665 0.340487 0.498177 0.027 Uiso 1 1 calc R . . . .
C00B C 0.1324(3) 0.2959(2) 0.40804(6) 0.0250(3) Uani 1 1 d . . . . .
H00B H 0.036745 0.347834 0.431672 0.030 Uiso 1 1 calc R . . . .
C00C C 0.0580(3) 0.2619(2) 0.35532(7) 0.0251(4) Uani 1 1 d . . . . .
C00D C 0.3348(3) 0.2537(2) 0.42283(7) 0.0235(3) Uani 1 1 d . . . . .
H00D H 0.428749 0.201996 0.398776 0.028 Uiso 1 1 calc R . . . .
C00E C 1.1610(3) 0.1681(3) 0.70046(7) 0.0288(4) Uani 1 1 d . . . . .
H00C H 1.275077 0.217197 0.679298 0.043 Uiso 1 1 calc GR . . . .
H00E H 1.144507 0.035987 0.694060 0.043 Uiso 1 1 calc GR . . . .
H00F H 1.196716 0.187628 0.735857 0.043 Uiso 1 1 calc GR . . . .
C00F C 0.6169(3) 0.2353(2) 0.48902(7) 0.0226(3) Uani 1 1 d . . . . .
H00G H 0.706925 0.185835 0.463802 0.027 Uiso 1 1 calc R . . . .
C00G C -0.2432(4) 0.2809(3) 0.29965(7) 0.0373(5) Uani 1 1 d . . . . .
H00H H -0.169571 0.362165 0.275984 0.056 Uiso 1 1 calc GR . . . .
H00I H -0.394871 0.311534 0.300204 0.056 Uiso 1 1 calc GR . . . .
H00J H -0.225055 0.152565 0.289132 0.056 Uiso 1 1 calc GR . . . .

loop_
_atom_site_aniso_label
_atom_site_aniso_U_11
_atom_site_aniso_U_22
_atom_site_aniso_U_33
_atom_site_aniso_U_23
_atom_site_aniso_U_13
_atom_site_aniso_U_12
O001 0.0215(5) 0.0247(6) 0.0214(5) -0.0008(4) -0.0019(4) 0.0025(4)
O002 0.0269(7) 0.0436(7) 0.0274(6) -0.0090(6) -0.0073(5) 0.0072(5)
O003 0.0323(7) 0.0608(9) 0.0241(6) -0.0079(6) 0.0005(5) 0.0075(6)
C004 0.0206(8) 0.0154(7) 0.0236(8) 0.0014(5) 0.0016(6) -0.0011(5)
C005 0.0178(7) 0.0168(7) 0.0259(7) 0.0008(5) 0.0019(5) 0.0007(5)
C006 0.0206(7) 0.0173(7) 0.0232(7) -0.0011(5) 0.0041(6) 0.0005(5)
C007 0.0194(7) 0.0159(7) 0.0217(8) 0.0019(5) 0.0008(6) -0.0021(5)
C008 0.0180(7) 0.0170(7) 0.0267(8) 0.0001(6) 0.0005(6) 0.0011(5)
C009 0.0211(8) 0.0179(7) 0.0244(7) -0.0013(5) 0.0033(5) 0.0007(5)
C00A 0.0235(7) 0.0208(7) 0.0229(8) 0.0020(6) 0.0000(6) -0.0006(6)
C00B 0.0258(8) 0.0261(8) 0.0231(8) -0.0024(6) -0.0010(6) 0.0010(6)
C00C 0.0256(8) 0.0268(8) 0.0229(8) -0.0003(6) -0.0006(6) 0.0017(6)
C00D 0.0249(8) 0.0227(8) 0.0228(7) 0.0012(6) 0.0018(7) -0.0007(6)
C00E 0.0248(7) 0.0363(9) 0.0254(8) 0.0007(7) -0.0046(6) 0.0066(6)
C00F 0.0234(8) 0.0205(7) 0.0239(8) -0.0004(6) 0.0032(6) -0.0008(6)
C00G 0.0369(10) 0.0454(11) 0.0296(9) -0.0070(8) -0.0114(8) 0.0058(8)

_geom_special_details            
;
 All esds (except the esd in the dihedral angle between two l.s. planes)
 are estimated using the full covariance matrix.  The cell esds are taken
 into account individually in the estimation of esds in distances, angles
 and torsion angles; correlations between esds in cell parameters are only
 used when they are defined by crystal symmetry.  An approximate (isotropic)
 treatment of cell esds is used for estimating esds involving l.s. planes.
;
loop_
_geom_bond_atom_site_label_1
_geom_bond_atom_site_label_2
_geom_bond_distance
_geom_bond_site_symmetry_2
_geom_bond_publ_flag
O001 C007 1.3600(19) . ?
O001 C00E 1.4372(18) . ?
O002 C00C 1.343(2) . ?
O002 C00G 1.446(2) . ?
O003 C00C 1.207(2) . ?
C004 C005 1.407(2) . ?
C004 C009 1.401(2) . ?
C004 C00F 1.457(2) . ?
C005 H005 0.9300 . ?
C005 C006 1.383(2) . ?
C006 H006 0.9300 . ?
C006 C007 1.404(2) . ?
C007 C008 1.396(2) . ?
C008 H008 0.9300 . ?
C008 C009 1.392(2) . ?
C009 H009 0.9300 . ?
C00A H00A 0.9300 . ?
C00A C00D 1.448(2) . ?
C00A C00F 1.348(2) . ?
C00B H00B 0.9300 . ?
C00B C00C 1.471(2) . ?
C00B C00D 1.340(2) . ?
C00D H00D 0.9300 . ?
C00E H00C 0.9600 . ?
C00E H00E 0.9600 . ?
C00E H00F 0.9600 . ?
C00F H00G 0.9300 . ?
C00G H00H 0.9600 . ?
C00G H00I 0.9600 . ?
C00G H00J 0.9600 . ?

loop_
_geom_angle_atom_site_label_1
_geom_angle_atom_site_label_2
_geom_angle_atom_site_label_3
_geom_angle
_geom_angle_site_symmetry_1
_geom_angle_site_symmetry_3
_geom_angle_publ_flag
C007 O001 C00E 116.87(13) . . ?
C00C O002 C00G 115.64(14) . . ?
C005 C004 C00F 123.38(15) . . ?
C009 C004 C005 117.40(15) . . ?
C009 C004 C00F 119.17(14) . . ?
C004 C005 H005 119.5 . . ?
C006 C005 C004 121.09(15) . . ?
C006 C005 H005 119.5 . . ?
C005 C006 H006 119.8 . . ?
C005 C006 C007 120.50(14) . . ?
C007 C006 H006 119.8 . . ?
O001 C007 C006 115.28(14) . . ?
O001 C007 C008 125.22(14) . . ?
C008 C007 C006 119.49(15) . . ?
C007 C008 H008 120.4 . . ?
C009 C008 C007 119.23(14) . . ?
C009 C008 H008 120.4 . . ?
C004 C009 H009 118.9 . . ?
C008 C009 C004 122.27(14) . . ?
C008 C009 H009 118.9 . . ?
C00D C00A H00A 118.6 . . ?
C00F C00A H00A 118.6 . . ?
C00F C00A C00D 122.71(15) . . ?
C00C C00B H00B 119.2 . . ?
C00D C00B H00B 119.2 . . ?
C00D C00B C00C 121.55(16) . . ?
O002 C00C C00B 110.75(15) . . ?
O003 C00C O002 123.60(17) . . ?
O003 C00C C00B 125.64(17) . . ?
C00A C00D H00D 118.3 . . ?
C00B C00D C00A 123.48(15) . . ?
C00B C00D H00D 118.3 . . ?
O001 C00E H00C 109.5 . . ?
O001 C00E H00E 109.5 . . ?
O001 C00E H00F 109.5 . . ?
H00C C00E H00E 109.5 . . ?
H00C C00E H00F 109.5 . . ?
H00E C00E H00F 109.5 . . ?
C004 C00F H00G 116.5 . . ?
C00A C00F C004 126.92(15) . . ?
C00A C00F H00G 116.5 . . ?
O002 C00G H00H 109.5 . . ?
O002 C00G H00I 109.5 . . ?
O002 C00G H00J 109.5 . . ?
H00H C00G H00I 109.5 . . ?
H00H C00G H00J 109.5 . . ?
H00I C00G H00J 109.5 . . ?

loop_
_refln_index_h
_refln_index_k
_refln_index_l
_refln_F_squared_meas
_refln_F_squared_sigma
0 0 -19 0.01 0.49
0 0 -18 2649.26 28.13
0 0 -17 0.28 0.4
0 0 -16 587.79 7.15
0 0 -15 15.52 0.69
0 0 -15 0.16 0.2
0 0 -14 3452.93 35.84
0 0 -14 3506.83 35.91
0 0 -13 0.06 0.2
0 0 -13 3.45 0.37
0 0 -12 13.15 0.54
0 0 -11 0.74 0.21
0 0 -11 0.26 0.2
0 0 -10 723.54 8.1
0 0 -10 755.56 8.07
0 0 -9 0.03 0.15
0 0 -8 3447.8 35.04
0 0 -7 0.07 0.19
0 0 -6 2657.85 27
0 0 -5 4.76 0.26
0 0 -4 4046.79 40.77
0 0 -3 0.29 0.1
0 0 -2 561.41 5.78
0 0 2 544.56 5.62
0 0 3 0.15 0.11
0 0 4 4064.48 41.02
0 0 5 0.28 0.17
0 0 6 2568.23 26.26
0 0 7 -0.01 0.25
0 0 8 3411.7 32.02
0 0 8 3052 31.35
0 0 9 0.05 0.25
0 0 9 0.44 0.1
0 0 10 729.9 8.31
0 0 11 0.05 0.25
0 0 12 13.82 0.69
0 0 13 0.08 0.31
0 0 14 3465.79 36.32
0 0 14 3436.07 35.86
0 0 15 36.16 1.11
0 0 15 0.37 0.39
0 0 16 577.78 7.06
0 0 16 594.36 7.58
0 0 17 0.32 0.49
0 0 17 0.1 0.36
0 0 18 2611.08 28.2
0 0 18 2678.12 28.86
0 0 19 0.63 0.62
0 0 19 0.23 0.43
0 0 20 716.13 9.57
0 0 20 693.1 8.79
0 0 21 0.64 0.45
0 0 21 0.36 0.64
0 0 22 485.86 6.77
0 0 22 516.84 7.64
0 0 23 0.11 0.57
0 0 23 -0.03 0.38
0 0 24 90.85 2.15
0 0 24 104.67 2.87
0 0 25 0.9 0.4
0 0 25 0.2 0.62
0 0 26 173.96 3.73
0 0 27 0.19 0.55
0 0 28 11.64 0.9
0 0 29 -0.12 0.44
0 0 30 55.84 1.59
0 0 31 0.13 0.29
0 0 32 321.86 4.09
0 1 -22 189.21 3.48
0 1 -21 -0.35 0.59
0 1 -20 73.39 1.92
0 1 -19 0.26 0.52
0 1 -18 471.85 6.21
0 1 -17 0.59 0.43
0 1 -16 18.04 0.82
0 -1 -15 0.18 0.2
0 -1 -15 0.16 0.21
0 1 -15 0 0.33
0 1 -14 407.49 5.05
0 -1 -14 397.56 4.89
0 -1 -14 397.27 5.14
0 -1 -13 -0.07 0.2
0 -1 -13 0.55 0.24
0 -1 -12 90.86 1.65
0 1 -12 90.53 1.61
0 -1 -11 0.22 0.18
0 -1 -11 0.15 0.21
0 -1 -10 228.97 3.05
0 -1 -10 249.16 3.2
0 -1 -9 0.18 0.2
0 -1 -9 1.12 0.19
0 -1 -8 244.52 3.08
0 -1 -8 240.86 2.99
0 -1 -7 0.04 0.24
0 -1 -7 0.11 0.16
0 -1 -6 292.16 3.35
0 -1 -6 269.06 3.21
0 -1 -5 1.34 0.17
0 1 -5 0.47 0.16
0 1 -4 501.86 5.3
0 -1 -4 492.25 5.28
0 1 -3 4.93 0.24
0 -1 -3 5.92 0.21
0 -1 -2 218.41 2.39
0 -1 -1 0.18 0.12
0 1 0 79.85 1.05
0 -1 0 86.81 1
0 1 1 0.21 0.15
0 1 1 0.09 0.09
0 -1 1 0.16 0.11
0 1 2 225.25 2.42
0 -1 2 223.02 2.46
0 1 2 230.44 2.53
0 1 3 0.12 0.13
0 -1 4 488.45 5.31
0 -1 5 1.62 0.26
0 -1 5 0.05 0.19
0 -1 6 283.21 3.46
0 -1 6 290.39 3.43
0 -1 7 0.45 0.25
0 -1 8 248.66 3.3
0 -1 9 0.19 0.27
0 -1 10 246.35 3.57
0 -1 11 0.09 0.31
0 1 11 1.22 0.26
0 1 12 89.95 1.7
0 1 12 91.2 1.84
0 1 12 91.33 1.75
0 -1 12 90.79 1.97
0 -1 12 90.77 1.98
0 1 13 0.07 0.26
0 1 13 0.14 0.28
0 -1 13 0.17 0.35
0 1 13 0.2 0.23
0 -1 13 0.25 0.36
0 -1 13 0.14 0.24
0 1 14 406.43 5.34
0 -1 14 411.47 5.34
0 -1 14 408.79 5.03
0 1 14 412.48 5.55
0 -1 14 415.12 5.75
0 1 15 0.07 0.24
0 -1 15 0.1 0.3
0 -1 15 -0.06 0.43
0 -1 15 -0.03 0.34
0 1 15 0.12 0.35
0 1 15 0.2 0.31
0 1 16 19.08 0.9
0 1 16 18.12 0.98
0 -1 16 17.32 1
0 -1 16 19.4 1.1
0 -1 16 18.72 0.87
0 1 17 0.04 0.45
0 -1 17 0.08 0.54
0 -1 17 0.16 0.36
0 1 17 0.49 0.41
0 1 18 462.19 6.45
0 1 18 474.01 6.83
0 -1 18 477.55 6.31
0 -1 19 0.05 0.61
0 1 19 -0.04 0.54
0 1 19 0.09 0.45
0 -1 19 -0.12 0.39
0 1 20 68.15 1.94
0 1 20 68.47 2.19
0 -1 20 73.2 2.33
0 -1 20 70.24 1.81
0 -1 21 0.57 0.39
0 -1 21 0.57 0.66
0 1 21 0.19 0.58
0 1 21 1.54 0.53
0 1 22 190.71 4.01
0 1 22 183.17 3.52
0 -1 22 184.35 3.23
0 -1 23 0.51 0.35
0 1 23 0.44 0.63
0 1 23 0.01 0.45
0 -1 23 -0.06 0.59
0 -1 24 18.85 1.25
0 1 24 19.83 1.1
0 1 24 18.82 1.26
0 -1 25 0.14 0.58
0 1 25 0.04 0.59
0 1 25 0.2 0.44
0 -1 26 19.81 1.24
0 1 26 20.72 1.31
0 -1 27 -0.03 0.51
0 1 27 0.34 0.58
0 1 28 12.88 0.95
0 -1 28 12.28 0.88
0 1 29 0.07 0.31
0 -1 29 0.3 0.4
0 1 29 0.05 0.42
0 -1 30 9.9 0.67
0 1 30 10.04 0.71
0 -1 31 0.04 0.26
0 1 31 -0.01 0.29
0 1 32 7.88 0.45
0 -2 -31 0.02 0.32
0 -2 -30 46.54 1.45
0 2 -24 116.12 2.67
0 2 -23 -0.23 0.62
0 2 -22 337.9 5.15
0 2 -21 1.59 0.63
0 2 -18 1550.36 17.07
0 2 -17 0.2 0.38
0 2 -16 640.66 7.83
0 2 -15 0.47 0.38
0 -2 -15 11.35 0.64
0 2 -14 1818.43 19.06
0 -2 -14 1733.67 19.15
0 -2 -13 0.41 0.26
0 -2 -13 0.07 0.2
0 -2 -12 10.72 0.56
0 2 -12 11.29 0.58
0 -2 -12 11.05 0.59
0 -2 -11 0.26 0.25
0 2 -11 0.73 0.3
0 -2 -11 0.03 0.18
0 -2 -10 167.65 2.56
0 -2 -10 157.95 2.41
0 -2 -9 0.07 0.17
0 -2 -9 2.22 0.32
0 -2 -8 910.19 9.77
0 2 -8 890.68 9.68
0 -2 -7 0.31 0.17
0 2 -7 -0.01 0.21
0 2 -6 1979.93 20.28
0 -2 -6 1943.89 20.17
0 2 -5 2.89 0.28
0 -2 -5 0.33 0.15
0 -2 -4 874.81 9.31
0 2 -4 910.32 9.59
0 2 -1 2.14 0.34
0 2 1 0.5 0.26
0 2 1 0.12 0.13
0 2 2 705.84 7.47
0 2 2 719.66 7.76
0 -2 3 0.72 0.15
0 2 3 0.37 0.23
0 2 4 876.37 9.53
0 -2 4 905.59 9.3
0 -2 5 0.31 0.16
0 2 5 0.26 0.2
0 2 6 1997.19 20.54
0 -2 6 1965.6 20.57
0 -2 7 0.19 0.21
0 2 7 0.29 0.2
0 -2 7 0.01 0.21
0 2 8 1015.98 10.97
0 -2 8 1002.89 11.11
0 -2 9 1.61 0.28
0 2 9 2.33 0.31
0 -2 10 165.96 2.76
0 2 10 174.47 2.63
0 -2 11 0.3 0.28
0 2 11 -0.03 0.23
0 2 12 11.27 0.63
0 -2 12 11.06 0.73
0 2 13 0.22 0.33
0 2 13 0.04 0.29
0 2 13 0.12 0.25
0 -2 13 0.04 0.22
0 -2 13 0.2 0.36
0 -2 14 1888.11 21.23
0 -2 14 1930.44 20.02
0 2 14 1933.25 20.7
0 2 15 0.4 0.38
0 2 15 0.52 0.32
0 -2 15 0.27 0.5
0 2 15 0.06 0.38
0 -2 15 -0.04 0.28
0 2 16 640.12 7.72
0 -2 16 682.57 8.8
0 2 16 650 8.31
0 -2 16 657.1 8.03
0 2 16 666.71 8.51
0 -2 17 0.56 0.39
0 2 17 0.46 0.36
0 2 17 0.02 0.44
0 -2 17 0.04 0.57
0 2 17 0.37 0.47
0 -2 18 1608.66 18.08
0 2 18 1620.35 18.62
0 2 18 1653.62 17.8
0 2 18 1629.17 18.79
0 2 19 0.37 0.41
0 -2 19 0.02 0.63
0 2 19 0.39 0.56
0 2 19 0.12 0.55
0 2 20 380.95 5.9
0 2 20 376.62 6.03
0 2 21 1.4 0.61
0 2 21 0.1 0.6
0 -2 21 0.04 0.66
0 2 22 347.01 5.72
0 2 22 352.24 5.98
0 -2 23 0.36 0.59
0 2 23 0.01 0.53
0 2 23 -0.2 0.6
0 2 24 115.35 3.09
0 -2 24 122.49 2.99
0 2 25 0.35 0.59
0 -2 25 0.05 0.53
0 -2 26 45.09 1.67
0 2 26 43.28 1.74
0 -2 27 0.29 0.48
0 2 27 0.07 0.51
0 2 28 19.24 0.96
0 2 28 20.16 1.11
0 -2 28 21.71 1.03
0 -2 29 0.43 0.37
0 2 29 -0.04 0.42
0 2 29 0.17 0.37
0 2 30 46.65 1.33
0 -2 30 45.32 1.19
0 -2 31 0.15 0.19
0 2 31 0.15 0.28
0 -3 -30 37.35 1.12
0 -3 -29 -0.07 0.41
0 3 -29 0.05 0.25
0 -3 -28 61.75 1.81
0 -3 -27 0.24 0.58
0 -3 -26 68.92 2.23
0 3 -23 -0.03 0.63
0 3 -22 564.88 7.63
0 3 -21 1.88 0.65
0 3 -20 135.35 2.69
0 3 -20 150.28 2.96
0 3 -19 0.52 0.62
0 3 -19 0.37 0.46
0 3 -18 1840.94 20.69
0 3 -18 1926.55 20.7
0 3 -17 0.79 0.54
0 3 -17 0.28 0.46
0 3 -16 93.23 2.06
0 3 -15 0.12 0.46
0 3 -14 830.96 9.74
0 3 -13 0.37 0.4
0 3 -12 67.72 1.53
0 3 -12 62.6 1.4
0 3 -11 0.18 0.24
0 -3 -11 -0.04 0.27
0 -3 -10 248.12 3.49
0 3 -10 257.81 3.42
0 -3 -9 0.25 0.19
0 3 -9 0.7 0.25
0 3 -8 386.55 4.87
0 3 -7 0.63 0.26
0 -3 -7 0.27 0.4
0 -3 -6 214.77 3.48
0 3 -6 200.85 2.97
0 -3 -5 -0.02 0.32
0 3 -5 1.08 0.3
0 3 -4 935.08 10.45
0 3 -3 2.02 0.36
0 3 -1 1.16 0.18
0 3 0 414.27 4.74
0 3 0 373.61 4.25
0 3 1 0.08 0.11
0 3 1 0.2 0.24
0 -3 2 446.17 4.8
0 3 2 432.44 4.64
0 -3 3 0.31 0.13
0 3 3 0.06 0.23
0 -3 4 920.68 9.62
0 3 4 923.25 10.2
0 -3 5 0.07 0.28
0 3 5 0.24 0.24
0 -3 5 0.4 0.13
0 -3 6 202.92 3.23
0 3 6 206.23 3.1
0 3 7 -0.11 0.25
0 -3 7 0.13 0.32
0 -3 7 0.02 0.25
0 -3 7 1.1 0.27
0 3 7 0.15 0.27
0 -3 7 1.04 0.16
0 -3 8 448.68 5.45
0 -3 8 424.24 5.53
0 3 8 419.55 5.48
0 -3 8 438.8 4.72
0 -3 8 412.32 5.6
0 -3 8 414.61 5.44
0 3 8 423.46 5.57
0 3 8 430.23 5.23
0 3 9 0.12 0.29
0 -3 9 0.05 0.37
0 -3 9 0.31 0.26
0 -3 9 0.01 0.27
0 -3 9 -0.11 0.32
0 -3 9 0.12 0.24
0 -3 10 266.22 4.12
0 3 10 284.38 3.76
0 -3 10 283.9 3.85
0 -3 10 264.14 3.92
0 -3 10 256.1 4.11
0 3 10 272.67 4.01
0 -3 11 0.59 0.34
0 3 11 1.27 0.4
0 -3 11 0.32 0.43
0 3 11 0.6 0.32
0 -3 11 0.16 0.24
0 -3 11 0.17 0.26
0 3 12 69.39 1.79
0 3 12 64.62 1.51
0 -3 12 65.18 1.53
0 -3 13 0.34 0.29
0 3 13 0.26 0.42
0 3 13 0.39 0.38
0 3 14 947.08 10.84
0 3 14 823.58 10.12
0 3 15 0.22 0.49
0 3 15 0.43 0.46
0 3 16 100.75 2.46
0 3 16 88.53 2.04
0 3 17 0.38 0.52
0 -3 17 0.1 0.59
0 -3 18 1951.89 21.97
0 3 18 1897.77 21.04
0 -3 19 0.76 0.65
0 3 19 0.29 0.62
0 3 19 0.81 0.56
0 3 20 145.7 2.83
0 -3 20 141.71 3.33
0 3 20 135.35 3.27
0 3 21 0.44 0.6
0 -3 21 0.01 0.63
0 3 21 0.05 0.47
0 3 22 522.91 6.97
0 3 22 520.94 7.86
0 -3 23 -0.08 0.58
0 3 23 -0.02 0.58
0 -3 24 51.87 1.82
0 3 24 50.79 1.92
0 -3 25 0.25 0.48
0 3 25 -0.05 0.58
0 -3 26 62.12 1.79
0 3 26 63.27 1.91
0 3 26 64.03 2.02
0 3 27 -0.05 0.49
0 3 27 0.23 0.48
0 -3 27 0.34 0.39
0 -3 28 54.66 1.46
0 3 28 57.73 1.58
0 3 28 58.17 1.67
0 3 29 -0.05 0.33
0 -3 29 0.04 0.26
0 3 29 0.04 0.36
0 3 30 35.06 1.05
0 3 30 34.53 0.93
0 -4 -29 -0.05 0.23
0 -4 -28 100.68 2.02
0 4 -27 0.27 0.28
0 -4 -27 0.16 0.44
0 -4 -26 123.75 2.74
0 -4 -25 -0.06 0.58
0 -4 -24 151.71 3.41
0 4 -24 149.23 2.86
0 4 -23 -0.06 0.57
0 -4 -23 -0.14 0.71
0 4 -22 78.52 2.05
0 -4 -22 75.86 2.6
0 4 -21 0.03 0.4
0 -4 -21 -0.18 0.82
0 4 -21 0.96 0.6
0 -4 -20 67.87 2.57
0 4 -20 67.09 1.93
0 4 -19 0.21 0.47
0 -4 -19 0.39 0.85
0 4 -19 0.85 0.6
0 4 -18 520.93 7.16
0 -4 -18 523.1 8.41
0 4 -18 533.64 7.05
0 -4 -17 0.1 0.78
0 4 -17 0.22 0.54
0 4 -16 470.55 6.39
0 -4 -16 477.64 7.79
0 4 -15 0.65 0.54
0 -4 -15 0.32 0.81
0 4 -14 412.49 5.52
0 -4 -14 371.67 6.62
0 -4 -13 0.01 0.74
0 4 -13 3.61 0.62
0 -4 -12 3.66 0.83
0 4 -12 3.91 0.54
0 -4 -11 0.67 0.74
0 4 -11 0.42 0.42
0 -4 -10 6.89 0.94
0 -4 -9 0.39 0.63
0 -4 -8 198.25 3.92
0 4 -7 0.22 0.32
0 -4 -7 0.58 0.56
0 4 -6 1064.68 12.62
0 -4 -6 1157.35 13.33
0 -4 -5 1.25 0.52
0 4 -5 0.4 0.34
0 4 -4 446.87 6.07
0 -4 -4 485.51 6.55
0 4 -3 0.37 0.34
0 -4 -3 0.05 0.54
0 -4 -2 783.11 9.34
0 4 -2 732.85 9.12
0 -4 -1 0.85 0.51
0 4 -1 1.59 0.45
0 -4 0 2709.92 28.87
0 4 1 3.33 0.47
0 -4 1 1.79 0.58
0 -4 2 776.3 9.28
0 4 2 762.25 8.85
0 4 2 757.21 8.81
0 4 2 772.03 8.97
0 4 2 753.28 8.81
0 -4 2 758.21 8.52
0 4 3 0.17 0.38
0 4 3 0.23 0.29
0 -4 3 1.18 0.47
0 4 3 0.36 0.3
0 4 3 0.29 0.3
0 -4 3 0.14 0.26
0 4 3 0.24 0.29
0 -4 4 477.01 6.38
0 4 4 482.76 6.01
0 -4 4 486.04 5.85
0 4 4 501.22 5.95
0 4 4 462.76 5.95
0 4 4 487.86 5.98
0 4 5 0.98 0.32
0 -4 5 0.25 0.44
0 4 5 1.4 0.39
0 -4 5 0.11 0.31
0 4 5 1.99 0.46
0 4 5 0.97 0.33
0 4 5 0.47 0.31
0 4 6 1165.32 12.91
0 -4 6 1159.29 12.8
0 -4 6 1148.6 13.28
0 4 6 1153.55 12.83
0 4 6 1167.54 12.65
0 4 6 1159.6 12.93
0 4 7 0.42 0.34
0 4 7 0.21 0.33
0 4 7 0.13 0.42
0 -4 7 0.31 0.46
0 4 7 0.54 0.28
0 -4 7 0.96 0.31
0 -4 7 0.14 0.35
0 -4 7 0.41 0.31
0 -4 8 181.52 3.11
0 -4 8 189.86 3.08
0 -4 8 188.68 3.4
0 4 8 193.31 2.88
0 4 8 191.05 3.21
0 4 9 0.14 0.38
0 -4 9 0.25 0.48
0 4 9 0.18 0.26
0 4 10 7.52 0.69
0 -4 10 7.92 0.58
0 -4 10 7.67 0.77
0 4 11 1 0.45
0 -4 11 0.29 0.32
0 4 11 0.44 0.51
0 -4 11 -0.04 0.54
0 4 12 3.38 0.56
0 -4 12 3.33 0.45
0 4 12 3.65 0.61
0 -4 12 3.66 0.71
0 -4 13 0.22 0.61
0 4 13 0.04 0.49
0 4 13 0.85 0.49
0 -4 14 339.54 5.59
0 4 14 346.95 5.19
0 4 15 1.13 0.66
0 -4 15 0.48 0.69
0 4 16 466.25 6.51
0 4 16 482.31 6.84
0 -4 17 0.32 0.76
0 4 17 0.13 0.51
0 4 17 0.5 0.64
0 -4 18 529.89 7.65
0 4 18 537.5 7.51
0 4 18 513.28 7.2
0 4 19 0.3 0.53
0 4 19 0.42 0.62
0 -4 19 0.45 0.62
0 4 20 61.67 2.05
0 4 20 62.71 1.95
0 -4 20 65.46 2.12
0 -4 21 0.3 0.6
0 4 21 -0.01 0.56
0 4 21 -0.21 0.59
0 4 22 67 2.11
0 -4 22 68.92 2.13
0 -4 23 -0.11 0.51
0 4 23 0.07 0.55
0 -4 24 138.92 2.85
0 4 24 135.11 2.98
0 4 25 0.34 0.48
0 4 25 0.36 0.55
0 -4 25 0.09 0.38
0 4 26 120.62 2.55
0 -4 26 112.04 2.24
0 4 26 115.42 2.48
0 4 27 0.15 0.38
0 4 27 0.09 0.44
0 -4 27 0.23 0.28
0 4 28 94.19 1.85
0 4 28 100.15 1.92
0 -5 -26 16.12 0.75
0 5 -26 15.79 0.63
0 -5 -25 0.09 0.41
0 -5 -24 54.84 1.69
0 -5 -23 0.04 0.54
0 5 -22 96.51 2.1
0 -5 -22 101.22 2.59
0 5 -21 0.45 0.4
0 -5 -21 -0.02 0.65
0 5 -21 -0.18 0.5
0 5 -20 1.3 0.55
0 -5 -20 0.97 0.76
0 5 -20 1.79 0.5
0 5 -19 0.45 0.52
0 -5 -19 0.39 0.78
0 5 -19 2.42 0.6
0 5 -18 919.9 11.1
0 -5 -18 899.02 12.29
0 5 -18 879.63 10.73
0 -5 -17 0.9 0.88
0 5 -17 0.77 0.54
0 5 -16 211.41 3.6
0 -5 -16 224.81 4.81
0 -5 -15 0.64 0.85
0 5 -15 -0.07 0.46
0 -5 -14 164.5 4.04
0 5 -14 158.68 2.92
0 -5 -13 0.07 0.84
0 5 -13 0.89 0.49
0 -5 -12 35.7 1.85
0 5 -12 32.69 1.2
0 5 -11 4.25 0.56
0 -5 -11 0.16 0.81
0 5 -10 64.07 1.64
0 -5 -10 70.79 2.49
0 -5 -9 0.15 0.73
0 5 -9 0.53 0.4
0 -5 -8 62.87 2.26
0 -5 -7 0.85 0.74
0 -5 -6 5.83 0.89
0 -5 -5 0.03 0.66
0 -5 -4 221.76 4.18
0 -5 -3 0.37 0.64
0 -5 -2 279.05 4.75
0 -5 -1 1 0.66
0 -5 0 242.93 4.27
0 -5 1 0.73 0.63
0 -5 2 271.17 4.59
0 -5 3 0.18 0.56
0 -5 4 214.9 3.79
0 -5 4 178.65 3.05
0 5 5 -0.02 0.58
0 5 5 0.06 0.4
0 5 5 -0.03 0.36
0 -5 5 -0.29 0.39
0 5 6 6.05 0.73
0 5 6 5.9 0.6
0 5 6 5.33 0.64
0 -5 6 4.42 0.76
0 -5 7 -0.19 0.6
0 -5 7 0.17 0.36
0 5 7 0.17 0.46
0 5 7 1.16 0.61
0 5 7 0.45 0.4
0 -5 8 60.78 1.96
0 5 8 56.95 1.78
0 5 8 57.84 1.76
0 -5 8 60.03 1.65
0 5 8 57.71 1.68
0 -5 9 -0.07 0.62
0 5 9 0.42 0.62
0 -5 9 1.31 0.4
0 5 9 0.01 0.4
0 5 9 0.15 0.49
0 -5 10 70.5 2.17
0 5 10 68.94 1.99
0 -5 10 65.89 1.71
0 5 10 70.79 1.94
0 5 11 0.19 0.44
0 -5 11 0.5 0.66
0 5 11 -0.08 0.52
0 5 12 33.41 1.45
0 -5 12 35.32 1.59
0 5 12 34.93 1.41
0 5 13 0.8 0.58
0 -5 13 0.14 0.63
0 5 13 0.18 0.71
0 5 13 0.13 0.46
0 -5 14 163.47 3.64
0 5 14 165.34 3.48
0 5 14 165.67 3.4
0 -5 15 0.48 0.76
0 5 15 0.13 0.5
0 5 15 0.89 0.63
0 5 15 -0.13 0.71
0 5 16 210.42 4.1
0 5 16 206.69 3.98
0 -5 16 221.07 4.34
0 5 16 221.11 4.06
0 5 17 0.26 0.55
0 5 17 0.66 0.69
0 -5 17 1.1 0.8
0 -5 18 888.01 11.34
0 5 18 901.51 11.48
0 5 18 905.6 11.29
0 -5 18 894.02 11.74
0 5 19 0.38 0.52
0 -5 19 0.44 0.57
0 5 19 0.41 0.67
0 -5 20 1.58 0.57
0 5 20 0.89 0.68
0 5 20 1.27 0.53
0 5 21 0.33 0.47
0 5 21 0.23 0.63
0 -5 21 0.3 0.5
0 5 22 88.49 2.17
0 5 22 89.98 2.37
0 -5 22 93.37 2.21
0 5 23 0.17 0.53
0 5 23 0.11 0.39
0 -5 23 -0.14 0.4
0 -5 24 48.87 1.33
0 5 24 51.02 1.6
0 5 24 47.8 1.41
0 5 25 -0.03 0.46
0 5 25 0.03 0.31
0 -5 25 0.1 0.25
0 5 26 13.89 0.62
0 5 26 15.45 0.77
0 -6 -23 0.02 0.31
0 -6 -22 6.8 0.61
0 -6 -21 -0.17 0.47
0 6 -20 48.95 1.27
0 -6 -20 50.27 1.67
0 6 -19 0.18 0.42
0 6 -19 0.28 0.36
0 -6 -19 0.25 0.57
0 -6 -18 138.34 3.15
0 6 -18 140.76 2.69
0 -6 -17 0.14 0.69
0 6 -17 0.39 0.4
0 6 -17 0.06 0.5
0 6 -16 171.36 2.93
0 -6 -16 202.64 4.12
0 6 -15 0.58 0.41
0 -6 -15 0.29 0.76
0 -6 -14 26.16 1.66
0 6 -14 25.97 1
0 6 -13 0.1 0.36
0 -6 -13 0.01 0.77
0 -6 -12 0.36 0.82
0 -6 -11 -0.19 0.79
0 -6 -10 28.86 1.71
0 -6 -9 0.19 0.82
0 -6 -8 264.02 5.22
0 -6 -7 1.11 0.9
0 -6 -6 366.77 6.34
0 -6 -5 1.2 0.86
0 -6 -4 474.24 7.39
0 -6 -3 2.19 0.96
0 -6 -2 195.55 4.12
0 -6 -1 0.35 0.8
0 -6 0 13.62 1.17
0 -6 1 -0.07 0.73
0 -6 2 195.31 4.02
0 -6 3 0.28 0.76
0 -6 4 476.82 7.16
0 -6 5 1.12 0.78
0 -6 5 0.33 0.43
0 -6 6 343.71 5.65
0 -6 6 323.57 4.99
0 -6 7 2.35 0.48
0 -6 7 0.8 0.73
0 6 8 231.64 4.09
0 -6 8 224.96 3.78
0 -6 9 0.39 0.69
0 6 9 1.99 0.57
0 6 10 26.82 1.27
0 -6 10 28.48 1.46
0 -6 11 -0.02 0.68
0 6 11 0.27 0.49
0 6 11 0.07 0.39
0 6 12 0.41 0.53
0 6 12 0.7 0.43
0 -6 12 0.73 0.67
0 -6 13 0.27 0.67
0 6 13 0.09 0.51
0 6 13 -0.03 0.42
0 6 14 29.98 1.36
0 6 14 29.82 1.25
0 -6 14 29 1.49
0 6 15 0.44 0.56
0 -6 15 0.37 0.76
0 6 15 0.19 0.43
0 6 16 186.88 3.59
0 6 16 183.21 3.35
0 6 17 -0.06 0.53
0 -6 17 0.54 0.67
0 6 17 0.01 0.38
0 -6 17 0.24 0.5
0 -6 18 136.41 2.78
0 6 18 131.34 2.59
0 6 18 134.3 2.85
0 6 19 0.27 0.52
0 6 19 0.12 0.35
0 -6 19 0.29 0.43
0 6 20 43.87 1.27
0 -6 20 47.74 1.41
0 6 20 47.3 1.52
0 6 21 0.29 0.29
0 -6 21 0.1 0.32
0 6 21 0.05 0.42
0 -6 22 5.51 0.44
0 6 22 5.64 0.59
0 -7 -19 0.22 0.3
0 -7 -18 72.59 1.67
0 7 -18 59.14 1.26
0 -7 -17 0.42 0.44
0 7 -17 0.19 0.35
0 7 -16 219.26 3.43
0 -7 -16 226.35 3.84
0 7 -15 0.54 0.48
0 -7 -15 0.34 0.57
0 -7 -14 52.24 1.8
0 -7 -13 -0.02 0.62
0 -7 -12 62.57 2.11
0 -7 -11 0.29 0.69
0 -7 -10 30.44 1.56
0 -7 -9 0.16 0.72
0 -7 -8 35.28 1.79
0 -7 -7 0.22 0.78
0 -7 -6 49.44 2.11
0 -7 -5 -0.27 0.79
0 -7 -4 42.48 1.91
0 -7 -3 -0.18 0.81
0 -7 -2 75.72 2.48
0 -7 -1 0.59 0.88
0 -7 0 187.25 4.05
0 -7 1 0.97 0.87
0 -7 2 66.09 1.91
0 -7 2 73.8 2.4
0 -7 3 0.24 0.41
0 -7 3 0.12 0.74
0 -7 4 38.57 1.38
0 -7 4 44.26 1.83
0 -7 5 0.31 0.7
0 -7 5 0.63 0.38
0 -7 6 50.53 1.92
0 -7 7 0.34 0.65
0 -7 8 33.8 1.57
0 -7 9 0.42 0.61
0 -7 10 29.58 1.41
0 -7 11 0.36 0.58
0 -7 12 63.9 1.97
0 -7 13 0.07 0.59
0 -7 14 49.1 1.65
0 -7 15 0.11 0.39
0 -7 15 0.28 0.53
0 -7 16 206.69 3.28
0 -7 17 0.38 0.31
0 -7 18 61.05 1.33
0 8 -13 -0.07 0.26
0 -8 -13 0.01 0.29
0 8 -12 9.26 0.57
0 -8 -12 9.72 0.64
0 -8 -11 0.24 0.39
0 -8 -10 24.42 1.06
0 -8 -9 -0.06 0.46
0 -8 -8 77.02 2.01
0 -8 -7 0.07 0.49
0 -8 -6 51.1 1.7
0 -8 -5 0.43 0.58
0 -8 -4 72.77 2.03
0 -8 -4 54.4 1.55
0 -8 -3 1.14 0.65
0 -8 -3 0.24 0.35
0 -8 -2 20.44 1.14
0 -8 -2 14.25 0.79
0 -8 -1 0.7 0.6
0 -8 -1 0.29 0.34
0 -8 0 38.39 1.5
0 -8 1 1.01 0.6
0 -8 2 19.48 1.1
0 -8 3 0.32 0.57
0 8 3 0.22 0.42
0 -8 4 72.49 1.97
0 8 4 61.26 1.73
0 -8 5 0.16 0.51
0 -8 6 47.98 1.57
0 -8 7 0.37 0.49
0 -8 8 72.5 1.86
0 -8 9 0.51 0.45
0 -8 10 23.75 1.02
0 -8 11 0.18 0.39
0 -8 12 10.45 0.67
-1 0 -31 0.07 0.23
-1 0 -29 0.13 0.29
-1 0 -28 -0.05 0.34
-1 0 -24 0.01 0.36
-1 0 -23 0.3 0.38
1 0 -22 -0.01 0.47
-1 0 -22 0.55 0.41
1 0 -21 -0.14 0.47
1 0 -20 0.07 0.44
1 0 -19 0.13 0.42
-1 0 -18 0.09 0.32
1 0 -18 0.23 0.41
-1 0 -18 -0.04 0.42
-1 0 -17 -0.09 0.41
1 0 -17 0.09 0.36
-1 0 -16 0.34 0.4
1 0 -16 0.24 0.33
1 0 -16 0.18 0.27
-1 0 -15 0.06 0.32
1 0 -15 0.08 0.25
1 0 -15 0.32 0.29
1 0 -15 0.14 0.24
-1 0 -14 0.17 0.31
1 0 -14 0.19 0.25
1 0 -14 0.12 0.26
1 0 -14 0.66 0.29
-1 0 -13 0.21 0.31
1 0 -13 0.73 0.27
1 0 -13 -0.07 0.24
1 0 -13 0.13 0.26
-1 0 -13 0.18 0.29
1 0 -12 0.02 0.26
-1 0 -12 0.25 0.3
1 0 -12 0.09 0.25
1 0 -11 1.16 0.3
1 0 -11 0.1 0.24
1 0 -10 0.26 0.25
1 0 -10 0.18 0.24
1 0 -9 0.06 0.27
-1 0 -8 0.86 0.21
1 0 -8 0.09 0.25
-1 0 -7 0.06 0.2
1 0 -7 0.36 0.29
-1 0 -6 0.08 0.19
1 0 -6 0.13 0.09
1 0 -6 -0.02 0.26
-1 0 -5 -0.05 0.19
1 0 -5 0.24 0.14
-1 0 -4 0.79 0.21
1 0 -4 0.02 0.12
1 0 -3 0.51 0.14
-1 0 -3 0.1 0.15
1 0 -2 0.19 0.14
1 0 -2 -0.01 0.2
1 0 -1 0 0.2
1 0 -1 0.86 0.2
1 0 0 0.05 0.16
1 0 0 23.08 0.44
1 0 1 0.04 0.13
1 0 1 0.07 0.13
1 0 2 0.05 0.11
1 0 2 1.12 0.17
-1 0 3 0.19 0.18
1 0 3 0.32 0.15
1 0 4 0.15 0.14
-1 0 4 0.31 0.17
1 0 5 0.36 0.1
-1 0 5 0.22 0.17
-1 0 6 0.02 0.17
-1 0 6 -0.02 0.28
1 0 6 0.25 0.13
-1 0 7 0.04 0.16
-1 0 7 -0.07 0.28
1 0 7 0.16 0.14
1 0 8 0.04 0.16
-1 0 8 0.54 0.2
-1 0 8 -0.1 0.29
-1 0 9 -0.02 0.31
1 0 9 0 0.16
-1 0 10 0.29 0.19
1 0 10 -0.08 0.19
1 0 11 -0.01 0.18
-1 0 11 0.22 0.2
-1 0 12 0.09 0.3
-1 0 12 -0.07 0.3
-1 0 12 0 0.21
-1 0 12 0.17 0.25
1 0 13 0.15 0.27
-1 0 13 0.04 0.31
-1 0 13 0.62 0.29
-1 0 13 0.01 0.21
-1 0 13 0.17 0.33
-1 0 14 0.21 0.23
-1 0 14 -0.05 0.38
-1 0 14 0.08 0.29
1 0 14 0.12 0.3
-1 0 14 0.11 0.36
-1 0 15 0.09 0.34
1 0 15 0.03 0.31
-1 0 15 0.2 0.39
-1 0 15 0.34 0.26
-1 0 15 0.03 0.42
-1 0 16 0.12 0.26
-1 0 16 0.01 0.38
-1 0 16 0.08 0.41
1 0 16 0.26 0.36
-1 0 16 -0.08 0.46
-1 0 17 0.03 0.45
1 0 17 0.41 0.42
-1 0 17 0.24 0.5
-1 0 18 0.04 0.53
-1 0 18 0.15 0.47
1 0 18 0.36 0.47
-1 0 18 -0.16 0.47
-1 0 19 -0.07 0.59
-1 0 19 0.46 0.51
1 0 19 -0.04 0.49
1 0 20 -0.26 0.55
-1 0 20 0.01 0.53
-1 0 21 0.22 0.51
1 0 21 -0.07 0.54
-1 0 22 0.28 0.59
-1 0 22 0.44 0.53
1 0 22 0.05 0.55
1 0 23 -0.13 0.56
-1 0 23 0.16 0.46
-1 0 23 0.2 0.48
-1 0 24 0.07 0.46
1 0 24 -0.12 0.52
1 0 25 0.15 0.49
-1 0 25 0.12 0.45
-1 0 26 0.07 0.41
1 0 26 -0.08 0.48
1 0 27 0.24 0.47
-1 0 27 0.38 0.4
1 0 28 0.28 0.4
-1 0 28 -0.08 0.34
1 0 29 0.13 0.34
-1 0 29 0.01 0.45
-1 0 29 -0.04 0.28
-1 0 30 0.15 0.37
1 0 30 0.11 0.26
-1 0 30 0.05 0.27
-1 0 31 0.1 0.2
-1 0 31 0.05 0.28
-1 0 32 0.12 0.21
-1 1 -30 7.41 0.51
-1 -1 -30 7.23 0.45
-1 -1 -29 47.65 1.28
-1 -1 -28 17.51 0.87
-1 1 -27 16.35 0.82
-1 -1 -26 74.64 1.82
-1 1 -26 75.97 1.86
-1 1 -25 252.16 4.05
-1 -1 -25 257.16 4.1
1 1 -24 263.55 4.26
-1 1 -23 109.3 2.35
1 1 -23 113.89 2.51
-1 1 -22 522.56 6.95
-1 1 -22 520.02 6.91
1 1 -22 537.66 7.03
1 1 -21 1451.18 16.23
-1 1 -21 1428.34 16.24
1 1 -20 1119.99 12.85
-1 1 -20 1113.39 12.94
1 1 -19 86.83 1.98
-1 1 -19 87.17 2.03
1 1 -18 232.32 3.65
-1 1 -18 247.86 3.92
1 1 -17 212.09 3.29
1 -1 -17 202.3 3.17
1 1 -16 192.14 2.97
-1 1 -16 194.56 3.23
1 1 -15 278.81 3.9
1 -1 -15 277.19 3.76
1 -1 -15 273.4 4.16
-1 -1 -14 393.83 5.16
-1 1 -14 404.64 5.36
-1 -1 -14 408.16 5.57
-1 1 -14 407.57 5.35
1 1 -14 415.91 5.15
1 -1 -14 399.47 5.5
-1 1 -13 331.54 4.41
-1 1 -13 327.97 4.49
-1 -1 -13 320.08 4.57
1 -1 -13 326.15 4.66
-1 1 -13 332.6 4.43
-1 1 -12 1569.58 16.53
1 -1 -12 1554.57 16.87
-1 -1 -12 1495.65 16.63
-1 1 -12 1531.8 16.44
-1 1 -12 1520.48 16.45
-1 1 -12 1547.4 16.59
1 1 -12 1496.29 16.49
-1 1 -11 2026.4 21.33
-1 1 -11 2000.09 21.33
1 -1 -11 2011.99 21.74
1 1 -11 1982.9 21.42
-1 -1 -11 2035.66 21.57
1 1 -10 1573.06 16.74
-1 -1 -10 1559.41 16.83
-1 1 -10 1576.89 16.64
1 -1 -10 1562.62 17
1 1 -9 597.13 6.78
-1 1 -9 591.35 6.64
1 -1 -9 584.57 6.99
1 1 -8 981.19 10.47
-1 1 -8 953.07 10.34
1 1 -8 964 10.5
1 -1 -8 980.54 10.74
1 -1 -7 783.13 8.82
1 1 -7 773.79 8.6
1 1 -6 758.39 8.28
-1 1 -6 763.23 8.09
1 -1 -6 749.37 8.43
-1 -1 -5 1465.3 15.44
1 1 -5 1441.72 15.46
-1 1 -5 1467.87 15.25
-1 -1 -4 4027.87 37.81
-1 -1 -4 3589.3 37.19
1 1 -4 4158.82 37.78
-1 1 -4 4088.23 37.58
1 -1 -4 3495.69 37.53
-1 -1 -3 9840.13 97.5
1 1 -3 9709.66 96.96
1 1 -3 9826.28 97.42
1 -1 -3 9961.05 97.39
1 1 -2 3574.95 36.14
-1 1 -2 3634.36 36.28
1 -1 -2 3653.36 36.44
-1 -1 -2 3578.55 36.22
1 -1 -1 721.51 7.62
-1 -1 -1 728.64 7.46
1 -1 -1 701.78 7.33
-1 1 -1 715.11 7.4
1 -1 0 1415.53 14.38
-1 -1 0 1434.74 14.6
1 -1 1 696.06 7.31
1 1 1 711.65 7.64
-1 -1 1 723.04 7.62
1 -1 1 707 7.74
1 1 2 3611.95 36.53
-1 -1 2 3619.67 36.63
-1 -1 2 3567.19 36.75
1 -1 3 9999 94.76
1 1 3 9902.48 94.66
-1 -1 3 9928.43 94.9
1 1 4 4080.39 41.06
1 -1 4 4104.36 41.2
-1 -1 4 4101.94 41.38
-1 1 5 1465.89 15.01
1 -1 5 1468.23 15.02
-1 -1 6 728.6 7.58
-1 1 6 749.52 8.06
1 1 6 755.78 7.86
1 -1 6 757.71 8.06
-1 -1 7 758.73 8.04
-1 1 7 774.18 8.53
-1 -1 8 909.32 10.62
1 -1 8 970.07 10.16
-1 1 8 956.98 10.24
-1 -1 8 934.81 9.74
1 -1 8 902.86 9.95
-1 1 9 566.68 6.64
-1 -1 9 567.9 7.08
-1 -1 9 564.86 6.16
1 -1 9 545.95 6.4
-1 1 10 1618.67 16.8
1 -1 10 1596.65 16.53
-1 -1 10 1614.34 17.36
1 -1 10 1519.81 16.52
-1 -1 10 1539.45 16.21
-1 -1 11 1963.19 21.61
-1 1 11 1960.78 20.98
-1 -1 11 1927.89 20.68
-1 1 11 2087.39 21.26
1 -1 11 1956.34 21.1
-1 -1 11 2074.26 21.46
-1 1 11 2025.1 21.35
-1 -1 11 2159.85 21.98
1 -1 11 2038.63 20.89
1 -1 12 1606.76 16.74
-1 -1 12 1615.59 17.47
-1 1 12 1551.1 16.69
-1 -1 12 1539.41 16.24
-1 1 12 1503.56 16.7
-1 1 12 1551.92 16.82
1 1 12 1604.84 16.74
-1 -1 12 1439.16 16.1
-1 -1 12 1553.62 17.1
1 -1 12 1564.41 16.31
-1 1 12 1541.62 16.47
1 1 13 328.56 4.49
1 -1 13 322.15 4.63
1 1 13 333.52 4.33
1 -1 13 313.53 4.4
-1 1 13 311.85 4.22
-1 -1 13 330.63 4.8
-1 1 13 319.37 4.54
-1 -1 13 323.4 4.03
-1 1 13 321.03 4.46
-1 -1 13 335.56 5.09
1 -1 13 332.98 4.04
-1 1 13 314.29 4.39
1 1 14 415.11 5.33
-1 -1 14 425.18 6.14
1 -1 14 411.66 5.42
-1 1 14 412.59 5.47
1 1 14 433.31 5.57
-1 -1 14 417.08 5.02
1 -1 14 427.31 5.73
-1 1 14 414.74 5.51
-1 -1 14 421.94 5.89
-1 1 14 418.14 5.61
-1 1 15 292.35 4.44
-1 -1 15 275.14 4.8
-1 1 15 290.05 4.35
-1 1 15 260.01 4.18
1 1 15 307.91 4.44
-1 1 15 299.8 4.56
-1 -1 15 277.52 4.66
1 1 15 265.47 4.07
-1 1 15 288.96 4.06
1 -1 15 297.82 4.56
-1 -1 15 290.81 3.88
-1 -1 16 196.51 3.42
-1 -1 16 193.32 2.9
1 1 16 188.09 3.36
-1 1 16 182.69 3.31
-1 1 16 180.52 3.39
-1 1 16 186.42 3.4
1 -1 16 191.53 3.52
-1 -1 17 232.1 3.88
-1 1 17 216.43 3.79
1 1 17 213.93 3.81
-1 -1 17 234.98 3.38
-1 1 17 211.33 3.86
1 -1 17 218.05 3.95
-1 1 17 221.68 3.78
1 -1 18 241.57 4.31
-1 -1 18 256.05 4.21
1 1 18 240.8 4.22
-1 1 18 243.5 4.14
-1 -1 18 252.27 3.68
-1 1 18 241.26 4.28
-1 1 18 250.03 4.16
-1 1 19 88.64 2.27
-1 1 19 86.48 2.43
-1 1 19 94.93 2.35
-1 -1 19 97.47 2.37
-1 -1 19 89.65 1.94
1 1 19 90.77 2.38
1 -1 19 88.55 2.41
1 -1 20 1142 13.79
1 1 20 1124.84 13.7
-1 1 20 1143.07 13.91
-1 1 20 1163.61 13.61
-1 1 20 1122.71 13.47
-1 1 21 1432.58 17.42
-1 1 21 1524.92 17.12
-1 1 21 1411.18 16.77
-1 -1 21 1529.53 16.96
1 -1 21 1452.28 17.25
1 1 21 1439.78 17.26
-1 1 22 527.95 8.01
-1 1 22 562.79 7.77
1 -1 22 544.58 7.82
1 1 22 543.87 7.91
-1 -1 22 542.22 7.47
-1 -1 23 118.4 2.63
1 -1 23 117.86 2.9
-1 1 23 120.78 2.82
1 1 23 117.9 2.99
1 -1 24 267.86 4.73
1 1 24 270.51 4.97
-1 -1 24 267.93 4.38
-1 1 24 274.3 4.64
-1 1 25 254.22 4.24
1 1 25 258.17 4.79
-1 -1 25 259.34 4.49
-1 -1 25 262.7 4.18
-1 1 25 271.87 4.52
1 -1 25 270.17 4.61
-1 -1 26 76.13 1.86
-1 1 26 71.24 1.88
1 -1 26 81.74 2.18
1 1 26 77.87 2.28
-1 1 26 82.1 2.16
-1 -1 26 72.15 2.29
1 1 27 16.72 1.02
1 -1 27 17.24 0.97
-1 -1 27 18.08 1.11
-1 -1 27 15.87 0.78
1 1 28 16.48 0.95
-1 -1 28 17.24 1.03
1 -1 28 16.02 0.87
-1 -1 28 14.58 0.69
-1 1 28 16.17 0.89
-1 1 29 54.39 1.53
1 1 29 51.77 1.5
-1 -1 29 54.77 1.61
1 1 30 7.45 0.54
-1 1 30 6.89 0.55
1 -1 30 6.36 0.44
-1 -1 30 7.37 0.59
-1 1 31 15.35 0.65
-1 -1 31 18.57 0.77
-1 1 32 16.71 0.64
1 -2 -31 3.86 0.37
-1 -2 -31 4.22 0.42
1 -2 -30 19.37 0.87
-1 -2 -30 20.44 0.92
-1 2 -29 3.24 0.38
-1 -2 -29 3.9 0.62
1 -2 -29 2.89 0.56
-1 2 -28 28.34 1
-1 2 -27 68.82 1.71
-1 -2 -27 64.18 1.56
-1 -2 -26 54.1 1.52
-1 2 -26 52.62 1.45
-1 -2 -25 41.51 1.41
-1 2 -25 41.99 1.38
1 2 -25 43.3 1.5
-1 2 -24 6.33 0.66
-1 -2 -24 6.67 0.67
1 2 -24 6.9 0.77
1 2 -23 33.61 1.36
-1 2 -23 32.43 1.21
1 2 -22 43.98 1.53
-1 2 -22 40.58 1.37
1 2 -21 36.46 1.39
-1 2 -21 37.58 1.36
-1 -2 -21 37.64 1.33
-1 -2 -20 32.42 1.24
1 2 -20 33.36 1.3
-1 2 -20 31.86 1.31
-1 2 -20 31.47 1.35
-1 2 -19 148.99 2.95
-1 2 -19 149.45 2.97
-1 -2 -19 143.52 2.81
1 2 -19 139.97 2.76
-1 2 -18 124.56 2.64
-1 2 -18 121.72 2.56
1 2 -18 125.27 2.47
-1 -2 -18 121.53 2.52
-1 2 -17 49.49 1.51
-1 2 -17 46.3 1.52
-1 -2 -17 45.32 1.45
-1 2 -16 241.2 3.9
1 2 -16 245.88 3.7
-1 2 -16 247.12 3.8
-1 2 -15 149.28 2.8
-1 2 -15 143.85 2.62
1 2 -15 145.17 2.54
1 -2 -14 51.28 1.58
-1 2 -14 52.32 1.38
-1 2 -14 53.54 1.4
-1 -2 -14 48.69 1.42
-1 2 -14 52.74 1.49
-1 2 -13 137.75 2.38
-1 -2 -13 133.55 2.56
-1 -2 -13 136.08 2.5
-1 2 -13 141.66 2.39
1 -2 -13 137.41 2.71
-1 2 -13 138.12 2.37
-1 -2 -12 76.47 1.78
1 -2 -12 73.32 1.42
-1 -2 -12 77.06 1.74
-1 2 -12 79.58 1.64
-1 2 -12 81.94 1.65
1 -2 -12 76.36 1.88
-1 2 -12 81.67 1.64
-1 2 -11 79.87 1.54
-1 -2 -11 77.26 1.7
1 -2 -11 71.01 1.32
-1 -2 -11 75.97 1.64
1 -2 -11 81.88 1.89
-1 2 -11 76.11 1.5
-1 2 -11 77.7 1.56
-1 -2 -10 137.17 1.76
-1 2 -10 145.26 2.31
-1 -2 -10 147.28 2.49
-1 2 -10 156.33 2.31
-1 2 -10 154.76 2.29
1 -2 -10 148.36 2.09
1 -2 -10 155.58 2.73
1 2 -10 135.22 1.91
-1 2 -9 62.52 1.33
-1 -2 -9 58.98 0.96
-1 -2 -9 65.08 1.43
1 2 -9 61.83 1.08
1 -2 -9 66.44 1.59
-1 2 -9 63.99 1.21
1 -2 -9 57.58 1.05
-1 -2 -8 392.88 4.51
-1 2 -8 426.89 4.76
1 -2 -8 390.77 4.54
-1 -2 -8 422.41 5.12
-1 2 -7 819.12 8.3
-1 -2 -7 830.5 8.77
-1 2 -6 409.18 4.22
-1 -2 -6 405.6 4.6
1 -2 -5 146.03 1.92
-1 2 -5 153.82 1.78
-1 2 -4 1076.78 8.26
1 -2 -4 1035.11 8.55
1 -2 -3 2261.94 23.49
-1 2 -3 2296.14 23.16
-1 2 -2 1864.54 18.89
1 -2 -2 1870.19 19.29
1 -2 -1 2447.69 25.41
1 2 -1 2482.99 24.96
1 2 0 2051.47 21.29
-1 2 0 2044.34 21.44
1 -2 0 2042.1 21.25
1 2 0 2066.56 20.83
1 2 1 2455.49 25.43
-1 -2 1 2507.47 25.46
1 -2 1 2530.88 25.5
-1 2 1 2481.21 25.62
1 -2 2 1882.79 19.55
1 2 2 1899.99 19.46
-1 -2 2 1902.4 19.59
-1 2 2 1887.5 19.73
-1 -2 3 2287.09 23.5
1 2 3 2301.63 23.3
1 -2 3 2300.41 23.46
-1 2 3 2290.52 23.52
1 2 4 1045.18 11.14
-1 2 4 1069.82 11.41
-1 -2 4 1002.88 11.49
-1 2 4 1032.57 11.44
1 -2 4 1071.13 11.42
-1 -2 4 1087.57 11.51
1 2 5 149.96 2.02
-1 2 5 148.55 2.21
1 2 6 403.97 4.58
-1 -2 6 399.64 5.05
-1 2 6 389.01 4.75
-1 -2 7 836.32 9.41
-1 2 7 795.24 9
1 -2 8 427.6 4.92
-1 2 8 420.16 5.11
-1 2 9 66.12 1.29
1 -2 9 64.9 1.18
-1 2 9 69.08 1.42
-1 2 9 64.47 1.44
-1 -2 9 66.79 1.56
-1 2 9 65.57 1.5
-1 -2 9 69.58 1.53
-1 -2 9 68.59 1.34
-1 2 10 159.59 2.66
-1 2 10 153.74 2.38
-1 -2 10 166.3 2.67
1 -2 10 157.86 2.76
-1 2 10 148.81 2.49
1 -2 10 148.85 2.4
1 2 10 160.05 2.57
-1 -2 10 155.45 2.7
-1 2 10 155.87 2.51
-1 2 10 157.62 2.58
-1 -2 10 162.3 3.05
-1 -2 10 161.51 2.44
-1 2 10 140.42 2.18
-1 2 11 79.76 1.82
-1 -2 11 83.98 1.67
-1 2 11 80.69 1.72
-1 -2 11 87.43 2.17
1 -2 11 86.61 2
1 -2 11 80.2 1.66
-1 2 11 80.91 1.71
1 2 11 86.4 1.8
-1 -2 11 88.39 1.85
-1 2 11 81.31 1.61
-1 -2 11 82.02 1.9
-1 2 11 83.54 1.79
-1 2 12 84.11 1.86
-1 2 12 83.23 1.68
-1 2 12 83.02 1.77
-1 2 12 79.7 1.87
-1 -2 12 82.12 2.2
-1 -2 12 86.67 1.76
1 -2 12 85.7 2.09
-1 -2 12 85.02 1.89
1 2 12 87.52 1.89
-1 -2 12 82.02 2
1 -2 12 77.84 1.72
-1 2 13 129.5 2.64
-1 -2 13 138.44 3.07
1 -2 13 130.61 2.53
1 2 13 155.12 2.74
-1 2 13 141.99 2.53
1 -2 13 151.85 3.02
-1 -2 13 149.9 2.58
-1 -2 13 146.32 2.72
-1 -2 13 144.28 2.89
1 -2 13 142.74 2.76
-1 2 13 150.28 2.71
-1 2 13 139.57 2.39
-1 -2 13 137.35 2.16
1 -2 14 56.8 1.85
-1 2 14 52.5 1.36
1 -2 14 50.28 1.52
1 2 14 57.84 1.62
-1 2 14 54.09 1.46
-1 2 14 55.68 1.59
-1 -2 14 54.36 1.78
-1 -2 14 51.01 1.17
1 -2 14 55.51 1.65
1 -2 15 151.81 2.99
-1 2 15 137.5 2.63
-1 -2 15 141.99 2.29
-1 2 15 149.16 2.56
-1 2 15 145.76 2.87
-1 2 15 136.61 2.75
-1 -2 15 145.55 3.19
1 2 15 153.38 2.94
-1 2 16 232.95 4.02
-1 2 16 237.2 3.8
-1 -2 16 238.73 3.42
1 -2 16 250.21 4.26
-1 2 16 246.22 3.69
-1 2 16 244.63 4.13
1 2 16 256.55 4.21
-1 2 17 46.77 1.39
-1 -2 17 48.55 1.28
-1 2 17 47.43 1.65
1 -2 17 48.64 1.73
-1 2 17 43.56 1.39
1 2 17 49.95 1.69
-1 2 17 47.09 1.61
-1 2 18 120.55 2.73
-1 2 18 122.35 2.84
-1 2 18 115.42 2.44
1 -2 18 129.76 2.97
1 2 18 124.73 2.87
-1 -2 18 122.17 2.25
1 -2 19 153.72 3.33
-1 -2 19 144.67 2.53
-1 2 19 148.48 3.26
1 2 19 152.52 3.3
-1 2 19 146.08 3.13
-1 -2 19 154.91 3.09
-1 -2 20 35.66 1.41
1 -2 20 34.03 1.53
-1 2 20 33.39 1.56
1 2 20 33.96 1.54
-1 2 20 34 1.47
-1 2 21 39.05 1.62
1 -2 21 39.33 1.61
1 2 21 37.03 1.64
-1 2 21 40.49 1.73
1 2 21 41.12 1.24
-1 -2 21 38.8 1.46
1 2 22 41.52 1.23
-1 2 22 45.56 1.88
-1 2 22 44.18 1.73
-1 -2 22 38.93 1.83
1 -2 22 43.63 1.68
1 2 22 42.48 1.74
-1 -2 22 43.55 1.49
-1 -2 23 34.41 1.3
-1 2 23 37.04 1.62
1 2 23 35.04 1.59
-1 2 23 36.21 1.68
1 2 23 32.64 1.1
1 -2 23 33.79 1.47
-1 -2 23 34.25 1.68
1 -2 24 6.72 0.75
-1 2 24 6.95 0.93
-1 -2 24 6.62 0.9
-1 2 24 6.82 0.8
1 2 24 6.23 0.8
-1 -2 24 6.43 0.62
-1 2 24 7.35 0.88
-1 2 25 47.73 1.76
1 2 25 41.5 1.69
-1 2 25 42.12 1.59
1 -2 25 41.81 1.53
-1 -2 25 40.72 1.29
-1 -2 25 45.54 1.76
-1 2 25 43.18 1.79
-1 -2 26 52.32 1.37
-1 2 26 54.53 1.73
-1 -2 26 57.75 1.89
1 2 26 56.19 1.87
1 -2 26 56.19 1.69
-1 2 26 54.19 1.94
-1 2 27 62.08 1.97
-1 2 27 67.46 1.81
-1 -2 27 69.15 1.95
1 -2 27 65.54 1.73
1 2 27 67.97 1.99
-1 2 27 68.08 1.97
-1 2 28 27.71 1.19
-1 2 28 25.64 1.01
-1 -2 28 28.18 1.17
1 -2 28 24.49 0.94
1 2 28 28.86 1.21
-1 2 29 2.88 0.39
-1 -2 29 3.45 0.5
-1 2 29 3.53 0.51
1 2 30 19.68 0.75
-1 2 30 20.95 0.85
-1 -2 30 21.49 0.84
-1 2 31 3.93 0.36
1 2 31 4.02 0.39
-1 -2 31 4.29 0.36
-1 -3 -30 25.72 0.85
-1 3 -29 3.14 0.37
-1 -3 -29 2.92 0.47
1 -3 -29 2.6 0.44
-1 -3 -28 4.07 0.62
1 -3 -28 3.49 0.58
-1 3 -28 4.07 0.47
1 -3 -27 57.58 1.78
-1 3 -27 57.21 1.52
-1 -3 -27 55.7 1.78
-1 3 -27 51.77 1.35
-1 -3 -26 100.74 2.57
-1 3 -26 91.68 2.03
1 -3 -26 97.46 2.53
1 3 -26 93.59 2.13
1 3 -25 84.46 2.07
-1 3 -25 82.4 2.02
-1 -3 -25 87.11 2.52
1 -3 -25 84.73 2.5
1 3 -24 7.27 0.79
-1 3 -23 2.02 0.48
1 3 -23 6.69 0.81
-1 3 -22 109.44 2.41
-1 3 -21 466.37 6.53
-1 3 -21 482.58 6.57
-1 3 -20 659.03 8.27
-1 3 -20 624.81 8.25
-1 3 -19 68.4 1.98
-1 -3 -19 66.23 1.85
-1 3 -19 69.89 1.95
-1 -3 -18 2.48 0.5
-1 3 -18 0.82 0.58
-1 3 -18 0.72 0.59
-1 3 -17 458.46 6.17
-1 3 -17 448.23 6.39
-1 -3 -16 36.98 1.34
-1 3 -16 37.7 1.33
-1 3 -16 39.63 1.5
-1 -3 -15 123.24 2.57
-1 3 -15 125.96 2.45
-1 3 -15 124.46 2.44
-1 -3 -14 14.38 0.84
-1 3 -14 12.92 0.78
-1 3 -13 37.75 1.21
-1 3 -13 39.49 1.23
-1 -3 -12 465.02 6.01
-1 3 -12 464.69 5.74
-1 -3 -11 162.09 2.76
-1 3 -11 160.05 2.53
-1 3 -11 138.54 2.35
1 -3 -11 145.21 2.93
-1 3 -11 150.95 2.56
-1 -3 -11 142.21 2.69
1 -3 -10 109.91 2.4
-1 3 -10 109.95 2.07
-1 -3 -10 111.93 2.14
-1 -3 -10 106.93 2.05
-1 3 -10 111.51 1.96
1 3 -10 101.89 1.83
-1 3 -10 100.08 1.81
-1 -3 -9 268.1 3.77
-1 -3 -9 283.11 3.89
-1 3 -9 271.68 3.82
-1 3 -9 276.64 3.61
-1 3 -9 262.59 3.48
-1 -3 -9 291.23 4.6
-1 -3 -8 106.09 2.39
-1 3 -8 95.14 1.63
-1 3 -8 101.01 1.95
1 -3 -8 106.27 2.38
-1 3 -8 101.08 1.75
-1 -3 -8 103.6 1.96
1 3 -8 113.18 1.95
-1 -3 -7 257.32 4
1 -3 -7 251.88 3.93
-1 -3 -6 520.16 6.53
1 -3 -6 507.66 6.41
1 -3 -5 124.65 2.4
-1 3 -5 131.3 1.73
-1 -3 -5 131.06 2.53
-1 3 -4 500.16 6.2
-1 3 -4 508.29 5.93
-1 3 -3 3634.59 32.99
1 -3 -3 3759.03 32.81
-1 3 -3 3620.43 33.37
-1 -3 -3 3710.56 33.51
-1 3 -2 678.18 7.74
-1 3 -2 650.75 8.08
1 3 -1 127.32 2.08
1 3 -1 122.75 1.62
1 -3 -1 127.86 1.91
-1 3 0 104.26 2.01
1 3 0 97.26 1.7
1 3 0 94.99 1.41
1 -3 0 101.9 1.65
1 3 1 127.3 1.81
-1 3 1 136.58 2.37
1 -3 1 141.81 2.08
1 3 1 132.37 2.04
1 3 2 746.38 8.04
-1 3 2 733.12 8.68
-1 3 2 725.33 8.7
-1 -3 2 727.52 8.45
1 3 2 733.96 8.18
-1 -3 3 3630.94 38.42
-1 -3 3 3783.67 38.4
1 -3 3 3712.17 38.07
1 3 3 3703.79 37.85
-1 3 3 3729.18 38.58
-1 3 3 3749.81 38.55
1 3 3 3831.59 37.98
-1 3 3 3584.99 38.1
-1 -3 4 540.34 6.08
1 3 4 519.36 6.02
-1 3 4 530.4 6.62
-1 -3 4 517.19 6.48
-1 3 4 516.72 6.42
1 3 4 552.72 6.08
-1 -3 4 545.79 6.53
-1 3 4 527.13 6.46
-1 3 4 511.02 6.16
-1 -3 4 517.31 6.51
-1 3 4 536.54 6.6
1 -3 4 539.4 6.22
-1 -3 5 121.18 2.27
-1 3 5 128.69 2.36
1 3 5 139.16 1.98
-1 -3 5 141.87 1.96
-1 3 5 126.08 2.25
-1 3 5 128.98 2.29
-1 3 5 123.75 2.05
-1 -3 5 131.5 2.01
1 -3 5 125.46 2.28
-1 3 5 123.89 2.33
1 3 5 125.32 1.95
-1 -3 5 122.92 2.34
1 -3 5 131.84 2.11
-1 -3 5 126.27 2.34
-1 3 6 504.39 6.34
-1 3 6 505.1 6.29
-1 -3 6 514.19 6.49
1 3 6 514.33 5.77
-1 -3 6 500.83 5.87
-1 3 6 488.55 6.37
-1 3 6 494.64 6.21
-1 -3 6 499.83 6.45
-1 -3 6 491.13 6.29
-1 3 6 502.84 6.1
1 -3 6 498.02 6.28
-1 3 6 488.22 5.96
1 -3 6 516.47 6.02
-1 3 6 486.02 6.18
-1 -3 6 500.63 6.22
-1 -3 6 537.62 5.79
-1 3 6 496.25 6.15
1 3 6 471.21 5.84
-1 3 7 249.6 3.57
-1 3 7 259.51 3.75
-1 -3 7 248.43 3.34
-1 -3 7 244.61 3.72
-1 3 7 249.69 3.68
-1 3 7 245.87 3.63
-1 3 7 246.99 3.44
-1 -3 7 252.58 3.87
1 -3 7 249.66 3.73
1 -3 7 252.19 3.45
-1 -3 7 258.26 3.95
-1 3 7 245.86 3.59
1 3 7 239.74 3.35
-1 3 7 244.58 3.82
-1 3 7 257.95 3.74
-1 -3 7 247.97 3.66
-1 3 8 105.58 1.92
-1 -3 8 103.59 2.27
-1 -3 8 104.32 2.21
-1 3 8 106.31 2.04
-1 3 8 104.62 2.05
1 -3 8 90.84 1.71
1 -3 8 105.77 2.15
-1 3 8 111.19 2.06
1 3 8 97.01 1.83
1 -3 8 106.34 1.95
-1 -3 8 111.28 2.12
-1 -3 8 111.28 1.89
-1 3 8 107.18 2.13
-1 -3 8 99.52 2.09
-1 3 8 103.06 2.05
-1 3 8 104.41 2.21
-1 3 9 303.94 4.09
1 3 9 261.34 3.77
1 -3 9 282.07 3.94
-1 3 9 287.83 3.89
-1 -3 9 281.77 4.27
-1 -3 9 279.74 4.17
-1 3 9 277.3 4.29
1 -3 9 288.72 4.23
-1 3 9 272.47 3.99
-1 3 9 273.22 3.99
-1 -3 9 292.44 3.86
-1 -3 9 290.36 4.11
1 -3 9 253.46 3.66
-1 3 9 284.92 4.16
-1 3 9 277.96 4.09
-1 3 10 101.28 2.03
-1 3 10 116.52 2.1
-1 3 10 118.27 2.3
1 -3 10 103.36 2.1
-1 -3 10 108.89 2.34
1 -3 10 115.19 2.18
1 3 10 119.35 2.35
-1 -3 10 116.29 2.27
1 3 10 102.17 2.02
-1 -3 10 113.06 2.36
-1 3 10 114.58 2.2
-1 3 10 121.08 2.28
1 -3 10 120 2.43
-1 3 11 168.57 2.98
-1 -3 11 164.65 3.07
-1 3 11 164.09 2.85
-1 -3 11 169.98 2.95
-1 3 11 173.92 2.94
1 3 11 171.03 3.02
-1 3 11 168.59 2.75
1 -3 11 168.55 3.12
-1 3 12 471.92 6.3
1 -3 12 493.16 6.75
-1 -3 12 471.43 6.62
-1 3 12 490.28 6.51
-1 3 12 498.35 6.46
1 3 12 489.53 6.54
-1 -3 12 486.53 6.42
-1 3 12 484.48 6.14
-1 3 13 40.77 1.39
-1 -3 13 39.09 1.48
1 3 13 41.09 1.41
1 -3 13 41.74 1.58
-1 -3 13 40.9 1.35
-1 3 13 40.18 1.37
-1 -3 13 36.85 0.94
-1 3 13 41 1.42
-1 3 13 40.91 1.22
-1 3 14 13.63 0.85
-1 -3 14 13.71 1.01
-1 3 14 15.16 0.77
1 3 14 14.02 0.9
1 -3 14 16.1 1.08
-1 -3 14 14.54 0.87
-1 -3 14 14.1 0.6
-1 3 14 15.76 0.93
-1 3 14 14.61 0.91
-1 3 15 131.41 2.83
1 3 15 129.91 2.83
-1 -3 15 128.87 2.64
-1 -3 15 127.55 2.96
1 -3 15 130.01 2.82
-1 3 15 124.14 2.61
-1 -3 15 120.86 2.05
-1 3 15 128.54 2.44
1 -3 15 133.84 3.08
1 -3 16 43.28 1.8
-1 3 16 37.54 1.23
-1 3 16 35.55 1.38
1 -3 16 42.24 1.58
-1 -3 16 37.27 1.64
-1 -3 16 37.39 1.05
1 3 16 40.65 1.55
-1 3 16 41.35 1.56
-1 -3 17 428.54 5.53
-1 3 17 462.38 6.65
-1 -3 17 454.65 6.94
1 3 17 474.92 6.71
1 -3 17 461.26 6.64
-1 3 17 430.49 5.92
1 3 18 1.45 0.54
1 3 18 1.22 0.54
-1 3 18 1.08 0.64
1 -3 18 1.13 0.57
-1 -3 18 1.2 0.72
-1 -3 18 0.96 0.36
-1 3 18 0.86 0.57
1 3 19 74.2 2.24
-1 3 19 64.59 2.11
-1 -3 19 65.8 2.21
-1 3 19 70.49 2.23
1 -3 19 68.96 2.12
1 3 19 67.52 1.77
-1 -3 19 58.1 1.43
1 -3 20 649.79 8.79
-1 3 20 633.32 8.89
-1 3 20 668.36 9.05
-1 -3 20 631.72 8.23
1 3 20 645.49 8.05
-1 3 20 642.1 8.91
-1 -3 20 630.58 9
1 3 20 614.76 8.88
1 3 21 482.6 7.27
-1 3 21 496.74 7.35
-1 -3 21 477.94 7.29
1 3 21 482.36 6.44
1 -3 21 474.54 7
-1 -3 21 461.95 6.51
-1 3 21 476.68 7.23
-1 3 21 471.47 7.17
-1 3 22 124.06 3.08
1 3 22 116.86 3.02
-1 -3 22 122.73 3.05
1 3 22 119.58 2.46
-1 3 22 117.87 3
-1 -3 22 111.64 2.41
1 -3 22 115.89 2.76
-1 3 22 120.35 3.03
1 3 23 1.92 0.5
-1 3 23 2.18 0.75
-1 -3 23 2.32 0.44
1 -3 23 1.94 0.54
-1 3 23 1.86 0.67
-1 -3 23 1.84 0.71
1 3 23 2.2 0.66
1 -3 24 6.91 0.69
1 3 24 5.86 0.6
-1 3 24 6.88 0.83
-1 3 24 7.41 0.89
-1 -3 24 7.02 0.84
-1 3 25 76.58 2.28
1 -3 25 73.01 1.88
-1 3 25 79.75 2.22
-1 3 25 74.32 2.23
-1 -3 25 77.97 2.16
1 3 25 69.97 1.63
-1 3 26 90.88 2.37
-1 3 26 87.6 2.23
-1 3 26 84.26 2.27
1 -3 26 82.18 1.89
-1 -3 26 90.05 2.23
-1 3 27 53.75 1.69
-1 3 27 53.69 1.6
-1 -3 27 53.37 1.55
-1 -3 28 3.62 0.48
1 3 28 3.55 0.51
-1 3 28 3.89 0.55
-1 3 28 4.16 0.55
1 3 28 4.12 0.55
-1 3 29 2.8 0.4
1 3 29 3.09 0.43
1 3 29 3.19 0.43
-1 -3 29 2.86 0.4
-1 3 29 3.34 0.46
1 3 30 26.96 0.81
1 3 30 26.33 0.83
-1 3 30 26.63 0.84
-1 -3 30 26.06 0.77
-1 -4 -28 29.04 0.97
-1 4 -28 30.77 0.92
-1 4 -27 74.77 1.64
-1 4 -27 72.25 1.49
-1 -4 -27 71.7 1.75
-1 4 -26 53.76 1.41
-1 -4 -26 51.34 1.63
-1 4 -25 78.93 1.87
-1 -4 -25 78.74 2.2
1 4 -24 1.49 0.6
1 -4 -24 1.82 0.67
-1 -4 -24 1.95 0.71
-1 -4 -23 56.93 2.06
1 -4 -23 52.97 1.98
1 4 -23 54.53 1.66
-1 4 -22 40.62 1.42
1 4 -22 42.27 1.49
-1 -4 -22 42.34 1.91
1 -4 -22 43.49 1.89
1 4 -21 77.26 2.04
-1 -4 -21 72.47 2.46
1 -4 -21 71.3 2.48
-1 4 -21 71.69 2.01
1 -4 -20 23.44 1.56
-1 4 -20 24.45 1.23
-1 -4 -20 22.71 1.54
1 4 -20 24.65 1.23
-1 4 -20 24.52 1.18
-1 4 -19 154.16 3.03
1 4 -19 149.2 3.02
-1 4 -19 150.35 3.17
1 -4 -19 155.4 3.81
-1 -4 -19 148.49 3.81
-1 4 -18 94.64 2.46
1 4 -18 96.77 2.33
1 -4 -18 94.5 2.95
-1 4 -18 91.1 2.23
-1 -4 -18 95.12 3.01
-1 4 -17 94.43 2.26
1 -4 -17 92.68 3
-1 -4 -17 100.09 3.07
1 4 -17 102.17 2.36
-1 4 -17 99 2.52
-1 -4 -16 199.02 4.64
-1 4 -16 202.7 3.54
1 -4 -16 207.88 4.55
1 -4 -15 120.97 3.34
-1 4 -15 115.09 2.43
-1 4 -15 113.71 2.45
-1 -4 -15 124.8 3.38
1 4 -15 127.16 2.63
-1 4 -14 56.53 1.58
-1 4 -14 56.66 1.6
1 -4 -14 59.8 2.32
-1 -4 -14 58.25 2.3
-1 4 -13 165.88 2.95
-1 4 -13 165.22 2.91
-1 -4 -13 168.95 3.97
1 -4 -13 169.02 3.97
-1 4 -12 48.9 1.4
-1 -4 -12 54.16 2.14
1 -4 -12 54.25 2.1
-1 4 -12 52.08 1.48
-1 -4 -11 42.29 1.87
-1 4 -11 38.72 1.19
-1 4 -11 37.47 1.26
1 -4 -11 39.9 1.81
-1 4 -10 106.73 2.22
-1 -4 -10 113.92 3.02
-1 4 -10 104.79 2.02
1 -4 -10 118.26 2.99
-1 -4 -9 10.79 1.02
-1 4 -9 11.29 0.63
-1 4 -9 10.29 0.73
1 -4 -9 10.88 1
1 -4 -8 296.63 4.99
-1 -4 -8 303.5 5.08
-1 4 -7 550.38 7.01
-1 -4 -7 566.95 7.85
1 -4 -7 550.35 7.67
-1 4 -6 293.71 4.38
-1 -4 -6 297.76 4.79
1 -4 -6 289.07 4.67
-1 -4 -5 14.37 0.97
1 -4 -5 13.43 0.9
-1 -4 -5 12.05 0.58
1 -4 -4 618.35 7.97
-1 -4 -4 605.46 7.17
1 4 -3 780.52 9.3
-1 -4 -3 791.87 8.98
1 -4 -3 796.1 9.69
-1 -4 -2 895.07 9.89
-1 4 -2 901.49 10.37
-1 -4 -2 920.67 10.78
1 -4 -2 894.86 10.6
-1 -4 -1 397.45 5.5
-1 4 -1 359.52 4.99
1 -4 -1 387.23 4.79
1 4 -1 381.43 4.72
1 -4 -1 380.27 5.33
-1 -4 -1 388.28 4.74
1 4 -1 362.92 4.81
-1 4 -1 387.37 5.19
-1 -4 0 590.93 6.65
1 4 0 559.5 6.63
1 4 0 558.57 6.66
-1 -4 0 606.27 7.49
1 -4 0 604.01 7.37
-1 4 0 576.92 6.92
-1 -4 0 544.1 6.36
-1 4 0 583.46 7.17
1 -4 0 566.39 6.62
-1 4 0 518.66 7.26
1 4 1 376.44 4.92
-1 -4 1 387.61 4.94
1 -4 1 372.29 4.86
1 4 1 388.67 4.98
1 -4 1 382.52 5.47
-1 -4 1 427.74 4.81
-1 -4 1 397.98 5.64
-1 4 1 351.91 5.55
-1 4 2 926.32 10.49
1 -4 2 883.95 10.45
-1 4 2 855.15 10.02
1 4 2 870.32 9.86
-1 -4 2 841.03 10.29
1 -4 2 871.36 9.75
-1 -4 2 887.51 9.83
-1 4 2 862.89 10.39
-1 -4 2 912.27 10.61
-1 -4 2 865.18 9.66
-1 4 3 790.7 9.25
-1 4 3 824.93 9.65
1 -4 3 806.77 8.96
1 4 3 815.48 9.13
1 -4 3 798.75 9.65
-1 -4 3 777.78 9.57
-1 4 3 818.23 9.64
-1 -4 3 822.35 9.78
-1 -4 3 835.72 9.12
-1 -4 4 635.28 7.2
-1 4 4 614.54 7.68
1 4 4 569.71 7.18
-1 4 4 615.78 7.69
-1 4 4 608.24 7.31
-1 -4 4 631.11 7.84
1 4 4 626.21 7.23
1 -4 4 626.31 7.76
-1 4 4 608.3 7.99
1 -4 4 617.76 7.05
-1 -4 4 575.81 7.65
1 -4 5 13.94 0.84
-1 -4 5 12.97 0.85
-1 4 5 13.89 0.82
-1 -4 5 14.64 0.68
-1 4 5 14.58 0.89
-1 4 5 13.49 0.8
1 4 5 12.09 0.63
1 4 5 14.98 0.7
-1 4 5 14.99 0.71
-1 4 6 286.41 4.35
1 -4 6 287 4.38
-1 4 6 285.87 3.99
-1 -4 6 292.98 4.48
-1 4 6 285.92 4.34
1 4 6 294.17 3.95
-1 -4 6 291.74 3.92
-1 -4 7 577.45 7.42
-1 4 7 566.55 7.31
-1 -4 7 570.04 7.25
1 -4 7 563.95 7.34
1 4 7 586.14 6.85
-1 -4 7 564.7 6.84
-1 4 7 574.21 6.91
1 4 8 308.92 4.17
-1 -4 8 297.2 4.63
-1 -4 8 291.97 4.47
-1 4 8 294.02 4.61
-1 4 8 288.78 4.6
1 -4 8 289.58 4.58
-1 4 8 297.25 4.17
-1 -4 8 289.88 4.17
-1 -4 9 10.55 0.85
-1 4 9 10.79 0.66
1 4 9 11.52 0.72
1 4 9 10.22 0.64
1 -4 9 11.56 0.84
-1 -4 9 11.31 0.78
-1 -4 9 9.69 0.69
-1 4 9 10.51 0.82
-1 -4 10 114.57 2.43
1 4 10 109.33 2.2
-1 -4 10 115.12 2.59
-1 4 10 115.52 2.59
-1 4 10 114.37 2.23
1 -4 10 112.06 2.57
-1 -4 10 117.23 2.33
1 4 10 106.33 2.21
-1 4 10 115.71 2.6
-1 4 11 41.27 1.55
-1 -4 11 39.83 1.37
-1 4 11 44.97 1.32
-1 -4 11 39.34 1.52
-1 -4 11 40.25 1.39
-1 4 11 39.64 1.53
1 -4 11 41.04 1.55
1 -4 12 57.38 1.87
-1 4 12 58.34 1.54
-1 4 12 56.23 1.86
-1 -4 12 56.9 1.67
-1 -4 12 54.26 1.66
-1 -4 12 53.7 1.82
-1 4 12 57.96 1.88
-1 4 13 183.91 3.08
-1 -4 13 171.55 3.51
1 -4 13 175.82 3.6
1 4 13 172.06 3.09
-1 4 13 171.75 3.53
-1 -4 13 177.58 3.26
-1 4 13 183.99 3.59
1 4 14 61.25 1.71
-1 4 14 62.29 1.63
-1 -4 14 61.04 1.77
-1 -4 14 57.1 1.99
-1 4 14 65 2.04
1 -4 14 60.63 2.05
-1 4 14 59.28 2
1 4 15 125.51 2.61
-1 4 15 124.66 3
-1 -4 15 123.21 3
1 -4 15 129.12 3.09
-1 -4 15 119.31 2.63
-1 4 15 127.44 2.99
-1 4 15 120.93 2.42
1 -4 16 214.79 4.26
-1 4 16 222.09 4.18
1 4 16 216.21 3.71
-1 -4 16 204.55 4.15
1 -4 16 203.71 3.88
-1 4 16 208.03 4.1
-1 4 16 197.43 3.36
1 -4 17 99.59 2.81
1 4 17 99.66 2.38
-1 -4 17 94.63 2.75
-1 4 17 99.69 2.69
1 -4 17 96.25 2.49
-1 4 17 97.81 2.67
-1 4 18 91.88 2.61
-1 -4 18 91.12 2.58
-1 -4 18 92.72 2.72
1 -4 18 90.7 2.42
1 4 18 95.24 2.32
1 -4 19 147.73 3.18
-1 4 19 157.49 3.51
1 4 19 157.13 3.11
-1 -4 19 148.18 3.41
1 4 20 25.9 1.23
-1 -4 20 22.79 1.02
1 -4 20 24.45 1.23
-1 -4 20 22.63 1.34
-1 4 20 24.11 1.39
-1 -4 21 71.13 2.21
-1 -4 21 67.51 1.69
-1 4 21 69.97 2.31
1 -4 21 66.66 1.99
1 4 21 71.38 1.95
-1 4 21 72.4 2.27
1 4 22 37.99 1.48
-1 4 22 39.28 1.72
1 4 22 41.14 1.45
-1 -4 22 41.53 1.65
-1 4 22 41.4 1.71
1 -4 22 38.89 1.43
-1 4 23 52.6 1.91
-1 -4 23 51.93 1.82
-1 4 23 50.13 1.83
1 4 23 51.64 1.56
1 -4 23 48.91 1.51
1 4 23 50.19 1.67
1 4 24 1.74 0.52
-1 -4 24 1.66 0.57
1 -4 24 1.78 0.4
1 4 24 1.55 0.51
-1 4 24 1.58 0.69
-1 4 24 1.73 0.6
-1 -4 25 74.58 1.9
-1 4 25 71.05 1.99
-1 4 25 76 2.07
1 4 25 68.26 1.82
-1 4 26 49.95 1.57
1 4 26 47.8 1.42
-1 4 26 48.8 1.53
-1 -4 26 48.44 1.41
1 4 27 64.2 1.54
-1 -4 27 69.59 1.57
-1 4 27 70.78 1.72
-1 4 27 65.83 1.67
-1 4 28 26.97 0.94
-1 -4 28 28.28 0.86
-1 5 -26 64.79 1.32
-1 -5 -26 62.78 1.42
1 -5 -25 14.76 0.74
-1 -5 -25 15.13 0.79
1 -5 -24 64.58 1.73
1 5 -24 69.14 1.57
-1 -5 -24 67.96 1.81
1 -5 -23 11.59 0.88
-1 5 -23 11.35 0.63
-1 -5 -23 11.91 0.91
1 5 -23 12.53 0.76
-1 5 -22 1.3 0.46
1 5 -22 1.61 0.52
1 -5 -22 1.51 0.6
-1 -5 -22 1.33 0.62
1 5 -21 131.22 2.58
-1 5 -21 133.38 2.69
1 -5 -21 132.1 3.08
-1 -5 -21 140.78 3.18
1 -5 -20 232.91 4.42
-1 5 -20 234.08 3.98
-1 -5 -20 228.05 4.43
1 5 -20 230.64 3.75
-1 5 -19 307.98 4.9
1 5 -19 303.59 4.57
-1 -5 -19 303.38 5.43
1 -5 -19 291.4 5.33
-1 -5 -18 93.6 2.8
1 -5 -18 84.77 2.67
-1 5 -18 94.62 2.46
1 5 -18 93.36 2.17
-1 5 -18 81.76 2
1 5 -17 525.34 6.94
-1 5 -17 538.83 7.45
-1 -5 -17 537.93 8.14
-1 5 -16 1.5 0.49
-1 -5 -16 1.18 0.84
1 -5 -16 1.56 0.79
1 -5 -15 209.55 4.5
-1 -5 -15 210.09 4.6
1 5 -15 221.54 3.69
1 5 -14 49.27 1.57
-1 5 -14 44.39 1.37
-1 5 -14 42.67 1.36
1 -5 -14 45.98 2.07
-1 -5 -14 46.23 2.12
-1 -5 -13 30.84 1.79
-1 5 -13 28.07 1.08
-1 5 -13 28.26 1.11
1 5 -13 32.94 1.3
1 -5 -13 29.43 1.73
-1 5 -12 87.78 2
-1 -5 -12 91.21 2.91
1 -5 -12 92.51 2.84
-1 5 -11 6.15 0.61
-1 -5 -11 5.69 1.01
1 -5 -11 5.26 0.97
-1 -5 -10 43.06 1.97
1 -5 -10 40.93 1.9
-1 5 -10 39.84 1.33
1 -5 -9 42.67 1.88
-1 -5 -9 46.55 2.02
1 -5 -8 23.23 1.43
-1 5 -8 24.51 1.09
-1 -5 -8 23.22 1.52
-1 -5 -7 110.68 2.99
1 -5 -7 106.03 2.87
-1 5 -7 106.72 2.34
-1 5 -6 326.8 5.11
1 -5 -6 319.9 5.41
-1 5 -6 318.44 4.78
-1 -5 -6 319.06 5.6
-1 -5 -5 16.62 1.23
-1 5 -5 17.13 1.07
1 -5 -5 17.09 1.17
1 -5 -4 260.05 4.62
-1 -5 -4 263.41 4.74
1 -5 -3 728.49 9.66
-1 -5 -3 750.04 9.89
-1 -5 -2 72.31 1.56
-1 -5 -2 79.24 2.33
1 -5 -2 77.79 2.21
1 -5 -1 104.24 2.53
-1 -5 -1 107.73 2.67
-1 -5 0 4.4 0.77
-1 -5 0 3.22 0.42
1 -5 0 2.7 0.68
1 5 1 103.34 2.15
-1 5 1 101.43 2.35
-1 -5 1 110.03 2.66
1 -5 1 108.05 2.54
-1 -5 1 100.05 1.96
-1 5 2 72.34 1.88
-1 -5 2 78.12 2.2
1 5 2 69.85 1.75
1 -5 2 73.67 2.09
-1 5 2 73.03 1.97
-1 -5 2 72.37 1.62
-1 5 3 740.94 9.03
1 5 3 740.13 8.89
-1 5 3 724.94 9.33
-1 -5 3 755.83 9.59
1 -5 3 726.66 9.4
-1 -5 3 716.02 8.65
-1 5 4 265.9 4.1
1 5 4 246.72 3.93
-1 -5 4 254.02 3.79
-1 -5 4 265.22 4.52
1 -5 4 258.63 4.41
-1 5 5 16.84 1.02
1 5 5 19.79 1
-1 5 5 16.33 0.9
-1 5 5 17.27 1.09
-1 -5 5 16.15 0.85
-1 -5 5 17.3 1.14
1 -5 5 15.96 1.07
1 5 6 324.02 4.74
-1 -5 6 327.29 5.05
-1 5 6 320.43 5.08
-1 -5 6 330.87 4.66
1 -5 6 320.74 5.15
-1 -5 6 321.89 5.27
-1 5 6 324.12 4.74
1 5 7 110.05 2.39
-1 -5 7 109.74 2.31
-1 5 7 110.31 2.3
-1 5 7 106.7 2.57
-1 5 7 106.96 2.61
1 -5 7 108.53 2.63
-1 -5 7 109.53 2.53
-1 -5 7 107.76 2.71
1 5 8 26.32 1.17
1 -5 8 24.92 1.29
-1 5 8 25.51 1.3
-1 -5 8 23.61 1.09
-1 5 8 24.65 1.25
1 5 8 22.29 1.02
-1 5 8 24.41 1.03
-1 -5 8 26.72 1.23
-1 5 9 41.54 1.63
-1 -5 9 42.11 1.67
-1 5 9 39.61 1.58
1 5 9 39.26 1.37
-1 -5 9 40.42 1.49
1 -5 9 39.4 1.59
1 5 9 41.12 1.49
-1 -5 9 39.46 1.41
-1 -5 10 43.8 1.73
-1 5 10 43.67 1.37
1 5 10 44.1 1.54
-1 -5 10 42.78 1.52
-1 -5 10 41.75 1.5
1 -5 10 42.8 1.68
-1 5 10 39.46 1.63
1 5 11 6.37 0.8
-1 5 11 6.25 0.8
-1 -5 11 5.95 0.67
-1 -5 11 6.07 0.84
-1 5 11 5.42 0.82
1 -5 11 6.56 0.84
-1 -5 12 91.13 2.25
-1 5 12 94.9 2.1
1 5 12 90.6 2.28
-1 5 12 93.06 2.57
-1 5 12 92.3 2.52
-1 -5 12 90.94 2.58
1 -5 12 93.05 2.54
-1 -5 13 29.11 1.23
1 -5 13 29.01 1.48
-1 5 13 28.57 1.11
-1 5 13 30.26 1.53
-1 -5 13 29.2 1.49
-1 5 13 30.54 1.47
1 5 13 27.85 1.15
1 -5 14 46.38 1.84
-1 5 14 43.18 1.36
-1 5 14 45.47 1.83
-1 5 14 48 1.82
1 5 14 43.51 1.48
-1 -5 14 44.88 1.51
-1 -5 14 47.14 1.86
-1 5 15 213.41 4.12
-1 -5 15 202.96 3.62
-1 5 15 213.11 4.21
1 -5 15 216.11 4.23
-1 -5 15 220.77 4.26
1 5 15 202.81 3.66
1 5 16 2.43 0.77
1 -5 16 1.56 0.53
1 5 16 1.43 0.48
1 -5 16 2.17 0.76
-1 -5 16 1.92 0.77
-1 5 16 1.71 0.64
-1 5 16 1.35 0.76
1 -5 17 494.57 7.16
-1 5 17 521.92 7.71
1 5 17 529.59 7.29
-1 5 17 536.51 7.55
1 5 17 496.1 6.97
1 -5 17 520.94 7.72
-1 -5 17 541.37 7.79
-1 5 18 91.22 2.48
1 5 18 90.05 2.37
1 5 18 85.61 2.15
-1 -5 18 87.53 2.46
-1 -5 18 92.71 2.64
-1 5 18 89.73 2.59
1 -5 18 86.29 2.23
1 5 19 297.47 4.75
-1 -5 19 290.95 4.91
1 -5 19 277.78 4.52
-1 5 19 292.89 5.1
1 5 19 290.32 4.81
1 5 19 271.95 4.45
-1 5 19 292.49 4.92
-1 -5 20 224.99 4.05
-1 5 20 225.12 4.25
1 5 20 222.52 3.99
1 -5 20 213.83 3.68
1 5 20 225.54 3.9
-1 5 20 218.38 4.03
-1 5 21 122.15 2.92
1 5 21 125.16 2.67
1 5 21 125.35 2.76
-1 5 21 122.86 2.77
-1 -5 21 127.81 2.78
1 -5 21 119.13 2.41
1 -5 22 1.83 0.38
-1 -5 22 1.18 0.53
-1 5 22 1.19 0.52
1 5 22 1.38 0.57
1 5 22 1.03 0.39
-1 -5 23 12.05 0.82
1 5 23 11.6 0.84
1 5 23 10.3 0.63
-1 5 23 11.99 0.82
1 5 24 65.24 1.73
-1 -5 24 65.94 1.64
-1 5 24 64.07 1.69
1 5 25 14.54 0.77
-1 -5 25 15.32 0.71
-1 5 25 14.88 0.77
1 5 26 65.23 1.45
-1 -5 26 62.86 1.3
-1 5 26 63.9 1.43
-1 -6 -23 13.37 0.65
-1 6 -23 13 0.58
1 -6 -22 0.9 0.35
-1 -6 -22 0.78 0.38
-1 6 -21 104.32 1.93
1 6 -21 101.72 1.85
1 -6 -21 102.35 2.15
-1 -6 -21 106.37 2.26
-1 -6 -20 18.42 1.03
1 -6 -20 17.41 0.97
1 6 -20 17.8 0.77
-1 6 -20 18.72 0.88
-1 6 -19 19.82 0.98
-1 -6 -19 19.08 1.12
1 -6 -19 18.36 1.06
1 6 -19 20.14 0.86
-1 6 -18 0.36 0.52
1 6 -18 0.45 0.42
1 -6 -18 0.45 0.54
-1 -6 -18 0.39 0.62
-1 6 -17 49.78 1.69
1 6 -17 44.87 1.36
1 -6 -17 46.52 1.75
1 6 -17 45.7 1.34
-1 -6 -17 46.1 1.8
-1 6 -16 25.09 1.3
1 6 -16 22.36 0.97
-1 -6 -16 23.78 1.39
1 -6 -16 21.39 1.3
1 6 -15 62.01 1.62
-1 -6 -15 65.28 2.27
1 -6 -15 63.16 2.19
1 6 -14 52.85 1.5
1 -6 -14 55.25 2.09
-1 -6 -14 56.07 2.19
1 -6 -13 53.41 2.11
1 6 -13 54.33 1.54
-1 -6 -13 54.8 2.22
1 -6 -12 23.53 1.49
1 6 -12 22.58 1.02
-1 -6 -12 23.47 1.56
1 6 -11 33.2 1.2
1 -6 -11 32.2 1.73
-1 -6 -11 34.03 1.85
1 6 -10 18.29 0.92
1 -6 -10 18.01 1.34
-1 -6 -10 19.86 1.48
1 -6 -9 8.72 1.06
-1 -6 -9 8.84 1.15
1 -6 -8 75.07 2.49
-1 -6 -8 79.58 2.67
-1 -6 -7 87.49 2.81
1 -6 -7 87.86 2.69
1 -6 -6 91.84 2.77
-1 -6 -6 94.71 2.9
1 -6 -5 31.87 1.64
-1 6 -5 28.39 1.16
-1 -6 -5 32.08 1.73
-1 6 -5 27.74 1.36
-1 6 -4 146.87 3.32
-1 6 -4 151.36 2.96
1 -6 -4 162.57 3.64
-1 -6 -4 169.96 3.79
-1 6 -3 93.87 2.64
-1 -6 -3 103.39 2.91
1 -6 -3 100.14 2.82
-1 -6 -2 248.82 4.84
-1 -6 -1 30.52 1.63
-1 -6 0 4.06 0.89
-1 -6 1 28.23 1.56
-1 -6 2 241.39 4.49
-1 -6 2 202.84 3.41
1 -6 3 95.37 2.64
-1 -6 3 98.47 2.77
-1 -6 4 141.51 2.77
-1 6 4 144.23 3.07
-1 -6 4 163.37 3.6
1 -6 4 155.63 3.4
-1 -6 4 155.12 3.29
-1 -6 5 31.68 1.42
-1 -6 5 31.36 1.6
-1 6 5 27.55 1.32
1 -6 5 31.75 1.52
-1 -6 5 28.79 1.18
-1 -6 6 93.25 2.63
-1 6 6 82.82 2.31
-1 -6 6 89.21 2.39
1 -6 6 85.52 2.47
-1 -6 6 81.29 2.07
-1 -6 7 87.47 2.57
-1 6 7 83.77 2.36
1 -6 7 86.68 2.44
-1 -6 7 88.74 2.34
1 6 8 73.38 2.12
-1 -6 8 75.24 2.36
-1 6 8 71.15 2.2
-1 -6 8 73.86 2.1
1 -6 8 74.83 2.26
1 6 9 9.38 0.93
-1 -6 9 9.02 0.8
-1 -6 9 9.59 1.01
1 -6 9 9.42 0.96
-1 -6 10 19.18 1.28
1 -6 10 17.98 1.2
-1 -6 10 17.95 1.01
1 6 10 17.66 1.14
1 6 11 33.56 1.5
-1 6 11 33.34 1.49
-1 -6 11 32.88 1.31
1 -6 11 32.4 1.53
-1 -6 11 36.55 1.67
1 -6 12 25.39 1.35
1 6 12 25.69 1.33
1 6 12 22.78 1.08
-1 -6 12 22.42 1.06
-1 -6 12 26.09 1.41
-1 6 12 23.88 1.29
-1 6 13 53.53 1.84
-1 -6 13 57.41 2.02
-1 6 13 57.19 2.02
1 6 13 49.32 1.59
-1 -6 13 50.53 1.54
1 -6 13 54.34 1.95
1 6 13 53.74 1.84
1 6 14 50.41 1.6
1 6 14 55.08 1.85
1 -6 14 53.59 1.9
-1 -6 14 49.32 1.47
-1 6 14 54.11 1.82
-1 -6 14 54.15 1.96
-1 6 14 56.91 2
1 -6 15 59.52 1.76
-1 -6 15 66.89 2.14
1 6 15 58.71 1.74
1 -6 15 65.45 2.07
-1 6 15 64.08 1.95
-1 6 15 65.24 2.13
1 -6 16 23.9 1.3
-1 6 16 25.6 1.36
1 6 16 21.95 1.08
-1 6 16 23.42 1.19
-1 -6 16 26.12 1.35
1 -6 16 21.3 1.02
-1 6 17 48.46 1.78
1 6 17 43.35 1.45
-1 6 17 47.46 1.6
1 -6 17 42.66 1.37
-1 -6 17 48.02 1.77
-1 -6 17 45.9 1.64
1 -6 18 0.66 0.36
-1 -6 18 0.44 0.5
1 6 18 0.6 0.46
-1 6 18 0.77 0.47
1 6 19 17.44 0.9
-1 6 19 19.8 0.98
-1 -6 19 17.96 0.97
-1 -6 20 17.93 0.92
1 6 20 16.48 0.85
-1 6 20 17.97 0.9
1 6 21 94.64 1.96
-1 -6 21 103.6 2.11
-1 -6 22 1.3 0.35
1 6 22 0.85 0.35
-1 6 22 0.85 0.4
-1 -6 23 13.65 0.59
-1 6 23 12.27 0.69
-1 -7 -19 142.78 2.34
-1 7 -18 53.88 1.26
-1 -7 -18 56.22 1.43
1 -7 -18 53.25 1.3
-1 7 -18 58.2 1.3
-1 7 -17 216.17 3.24
-1 -7 -17 221.94 3.5
-1 7 -16 16.2 0.85
-1 -7 -16 16.22 0.93
1 -7 -16 14.82 0.84
1 -7 -15 106.43 2.39
-1 -7 -15 112.47 2.52
-1 7 -15 113.23 2.37
-1 7 -14 68.07 1.85
-1 -7 -14 69.07 2.01
1 -7 -13 12.25 0.93
-1 -7 -13 13.28 1.03
-1 -7 -12 57.91 1.94
1 -7 -12 54.55 1.85
1 -7 -11 21.08 1.24
-1 -7 -11 21.76 1.32
-1 -7 -10 39.34 1.73
1 -7 -10 36.28 1.6
-1 -7 -9 14.16 1.17
1 -7 -9 13.88 1.1
1 -7 -8 21.99 1.32
-1 -7 -8 24.82 1.46
1 -7 -7 55.94 2.03
-1 -7 -7 59.1 2.16
1 -7 -6 88.7 2.57
-1 -7 -6 93.47 2.73
1 -7 -5 37.14 1.67
-1 -7 -5 41 1.85
-1 -7 -4 101.63 2.87
1 -7 -4 95.33 2.7
1 -7 -3 142.38 3.31
-1 -7 -3 145.25 3.46
-1 7 -2 31.8 1.45
1 -7 -2 35.32 1.7
-1 -7 -2 36.07 1.76
-1 7 -1 66.56 2.17
-1 -7 -1 73.03 2.4
1 -7 -1 71.61 2.31
1 -7 0 6.35 0.92
-1 -7 0 6.68 1.05
-1 7 0 7.78 0.92
-1 -7 1 73.42 2.38
-1 -7 1 67.19 2.12
1 -7 1 73.11 2.28
1 -7 2 34.27 1.61
-1 -7 2 34.7 1.67
-1 -7 2 30.9 1.43
-1 -7 3 133.37 3
-1 -7 3 141.76 3.34
1 -7 3 138.38 3.18
1 -7 4 93.62 2.55
-1 -7 4 89.86 2.36
-1 -7 4 97.64 2.69
-1 -7 5 40.91 1.72
1 -7 5 37.4 1.59
-1 -7 5 37.05 1.46
-1 -7 6 92.74 2.54
-1 -7 6 85.72 2.2
1 -7 6 91.45 2.46
1 -7 7 55.47 1.87
-1 -7 7 51.08 1.61
-1 -7 7 57 1.96
-1 -7 8 21.62 1.02
1 -7 8 22.6 1.22
-1 -7 8 22.7 1.29
-1 -7 9 11.37 0.74
-1 -7 9 13.62 1.04
1 -7 9 12.39 0.94
1 -7 10 35.03 1.44
-1 -7 10 35.99 1.52
-1 -7 11 21.11 1.18
1 -7 11 20.41 1.13
-1 7 11 18.49 0.97
1 -7 12 52.93 1.72
-1 -7 12 56.77 1.83
1 -7 13 12.45 0.88
-1 7 13 11.09 0.77
1 -7 13 10.74 0.67
1 -7 14 67.7 1.84
-1 -7 14 67.23 1.9
-1 -7 15 109.75 2.33
-1 -7 15 120.52 2.53
-1 7 16 12.79 0.72
-1 -7 16 15.98 0.85
-1 7 17 171.72 2.86
-1 -7 17 212.69 3.17
-1 -7 18 55.27 1.34
-1 -7 19 136.1 2.18
-1 -8 -13 5.11 0.43
-1 8 -13 4.51 0.4
-1 8 -12 6.39 0.51
-1 -8 -12 6.93 0.53
1 -8 -11 27.42 0.92
-1 -8 -11 29.89 1.05
-1 -8 -10 12.76 0.77
1 -8 -10 11.65 0.67
-1 -8 -9 27.44 1.12
1 -8 -9 26.29 1.01
1 -8 -8 54.8 1.53
-1 -8 -8 60.65 1.7
-1 -8 -7 25.78 1.17
1 -8 -7 23.68 1.04
-1 -8 -6 11.95 0.78
1 -8 -6 13.76 0.84
-1 -8 -6 14.72 0.95
-1 -8 -5 55.23 1.72
1 -8 -5 51.48 1.58
1 -8 -4 60.39 1.75
-1 -8 -4 65.16 1.88
1 -8 -3 88.38 2.15
-1 -8 -3 95.59 2.33
-1 -8 -2 48.15 1.63
1 -8 -2 45.19 1.53
-1 -8 -1 190.56 3.48
1 -8 -1 182.63 3.33
1 -8 0 53.91 1.69
-1 -8 0 55.5 1.78
-1 -8 1 159.39 2.92
1 -8 1 183.79 3.25
-1 -8 1 189.21 3.4
-1 8 1 154.7 2.86
-1 8 2 38.3 1.33
-1 -8 2 36.24 1.22
1 -8 2 45.2 1.49
-1 -8 2 46.59 1.59
-1 -8 3 91.82 2.2
1 -8 3 88.07 2.09
-1 8 4 56.28 1.7
1 -8 4 60.42 1.68
-1 8 5 51.05 1.62
-1 -8 5 54.07 1.64
1 -8 5 53.16 1.54
-1 -8 6 14.61 0.91
1 -8 6 14.8 0.85
-1 8 6 13.32 0.91
-1 8 7 22.23 1.12
-1 -8 7 25.27 1.1
1 -8 7 24.13 1.02
-1 8 8 52.74 1.65
1 -8 8 54.64 1.5
-1 -8 8 56.3 1.6
1 -8 9 26.76 1.02
-1 8 9 27.67 1.16
-1 -8 9 27.62 1.1
-1 8 10 11.49 0.8
-1 -8 10 12.49 0.76
1 -8 10 12.67 0.71
1 -8 11 28.34 0.96
-1 8 11 29.29 1.12
-1 -8 11 29.99 1.06
-1 8 12 7.02 0.61
-1 -8 12 7.51 0.56
-1 -8 12 6.9 0.5
-1 8 13 4.66 0.49
-2 0 -31 5.26 0.36
-2 0 -30 30.69 0.85
-2 0 -30 39.12 1.07
-2 0 -29 41.04 1.23
-2 0 -29 37.37 1.09
-2 0 -28 22.67 1.02
-2 0 -28 21.71 0.94
-2 0 -27 112.19 2.36
-2 0 -26 28.81 1.22
-2 0 -25 211.57 3.51
-2 0 -24 415.12 5.82
-2 0 -23 1465.75 16.68
-2 0 -22 122.59 2.66
2 0 -22 112.06 2.29
2 0 -21 5.59 0.58
-2 0 -21 5.81 0.64
-2 0 -21 5.61 0.68
-2 0 -20 44.12 1.54
2 0 -20 39.13 1.26
-2 0 -20 42.06 1.46
2 0 -19 45.58 1.33
-2 0 -19 48.15 1.57
-2 0 -19 48.08 1.63
-2 0 -18 3.66 0.58
-2 0 -18 2.91 0.58
2 0 -18 2.83 0.47
-2 0 -18 3.28 0.66
-2 0 -17 54.89 1.71
-2 0 -17 53.07 1.61
-2 0 -17 53.71 1.65
2 0 -16 15.34 0.72
-2 0 -16 15.05 0.95
-2 0 -16 14.73 0.88
-2 0 -16 17.02 0.94
-2 0 -15 682.98 8.43
-2 0 -15 686.17 8.44
-2 0 -15 687.33 8.51
2 0 -14 47.7 1.14
-2 0 -14 46.09 1.45
-2 0 -14 49.01 1.46
-2 0 -13 215.52 3.08
2 0 -13 221.6 3.71
-2 0 -13 221.88 3.57
-2 0 -13 229.08 3.59
-2 0 -12 726.67 8.37
-2 0 -12 741.63 8.87
-2 0 -12 739.26 8.97
2 0 -12 745.76 9.06
-2 0 -12 749.34 8.92
2 0 -12 740.85 9.04
2 0 -11 1678.24 18.14
-2 0 -11 1633.2 17.46
2 0 -11 1640.64 18.12
-2 0 -11 1658.08 18.03
-2 0 -11 1636.83 17.92
-2 0 -11 1648.27 17.93
-2 0 -10 1797.31 19.44
-2 0 -10 1808.8 19.05
-2 0 -10 1762.04 19.42
2 0 -10 1810.4 19.63
-2 0 -10 1824.87 19.48
-2 0 -10 1769.86 19.18
-2 0 -9 576.78 6.67
-2 0 -9 581.24 6.71
-2 0 -9 632.78 6.82
2 0 -9 621.71 6.96
-2 0 -8 1217.95 12.54
2 0 -8 1094.84 11.69
2 0 -7 633.71 6.93
2 0 -7 640.06 7.68
-2 0 -7 637.57 7.42
-2 0 -6 569.88 6.54
2 0 -6 554.02 6.74
2 0 -6 555.01 6.07
-2 0 -5 355.46 4.5
2 0 -5 359.03 4.62
2 0 -5 344.59 4.66
-2 0 -4 727.37 8.2
2 0 -4 727.97 8.37
2 0 -4 713.45 8.31
2 0 -3 242.55 3.02
2 0 -3 236.54 3.26
2 0 -3 239.2 3.26
2 0 -2 1790.73 19.16
2 0 -2 1804.8 19.14
2 0 -1 134.2 1.99
2 0 -1 138.14 2.06
2 0 -1 137.58 2.01
2 0 -1 136.35 2.08
2 0 0 59.33 1.15
2 0 0 59.57 1.13
2 0 0 59.74 1.15
2 0 1 139.61 1.98
2 0 1 147.49 2.03
2 0 2 1724.36 18.42
2 0 2 1752.35 18.31
2 0 3 241.94 2.92
2 0 3 238.32 3.06
2 0 4 725.69 7.73
2 0 4 728.4 8
2 0 5 344.4 3.81
2 0 5 344.63 4.15
2 0 6 516.46 5.44
2 0 6 520.14 5.93
-2 0 8 1235.73 13.38
-2 0 9 631.62 7.37
-2 0 10 1779.38 18.97
-2 0 11 1654.91 17.68
-2 0 11 1625.11 17.92
-2 0 12 731.66 8.57
-2 0 12 716.88 8.82
-2 0 13 220.48 3.6
-2 0 13 204.4 3.31
-2 0 14 44.24 1.48
2 0 15 624.1 7.96
-2 0 15 682.88 8.54
-2 0 16 13.71 1.01
2 0 16 13.85 0.81
-2 0 16 15.22 0.99
-2 0 17 54.79 1.84
-2 0 17 50.92 1.77
-2 0 18 3.58 0.72
-2 0 18 2.75 0.64
2 0 18 2.94 0.5
-2 0 19 45.11 1.76
2 0 19 40.9 1.48
-2 0 20 42.11 1.74
-2 0 20 45.79 1.73
2 0 21 4.38 0.59
-2 0 21 4.85 0.79
-2 0 21 5.57 0.91
-2 0 21 5.4 0.84
-2 0 22 125.06 3.1
-2 0 22 123.33 3.11
-2 0 23 1489.74 17.47
-2 0 23 1453.5 17.48
-2 0 24 435.09 6.49
-2 0 24 428.75 6.65
-2 0 25 221.66 4.24
-2 0 25 216.34 3.96
-2 0 25 230.34 4.02
-2 0 26 23.02 1.04
-2 0 26 24.53 1.09
-2 0 26 26.01 1.3
-2 0 27 111.75 2.56
-2 0 27 116.73 2.37
-2 0 28 21.13 0.91
-2 0 28 21.51 1.05
-2 0 29 37.86 1.13
-2 0 29 40.1 1.31
-2 0 30 35.36 1.09
-2 0 30 31.72 0.9
-2 0 31 4.83 0.38
-2 1 -31 6.46 0.4
-2 -1 -30 6.23 0.47
-2 -1 -30 7.48 0.44
-2 1 -30 8.08 0.53
-2 1 -30 7.05 0.47
-2 1 -29 26.43 0.95
-2 -1 -29 26.12 0.92
-2 1 -28 14.93 0.69
-2 -1 -28 13.74 0.67
-2 1 -27 12.97 0.74
-2 -1 -27 12.27 0.72
-2 -1 -27 14.12 0.85
-2 -1 -26 17.59 1
-2 1 -26 16.23 0.89
-2 -1 -26 16.54 0.89
-2 1 -25 5.03 0.63
2 1 -25 5.02 0.58
-2 -1 -25 5.87 0.66
-2 1 -25 5.08 0.54
-2 -1 -25 5.37 0.69
2 1 -24 31.04 1.19
-2 1 -24 34.6 1.37
-2 -1 -24 34.65 1.37
-2 1 -24 33.45 1.25
2 1 -23 67.78 1.78
-2 -1 -23 75.86 2.1
-2 1 -23 71.36 1.95
-2 1 -23 73.23 2.05
-2 1 -22 5.3 0.71
2 1 -22 5.48 0.63
-2 1 -22 6.05 0.68
-2 1 -22 6.27 0.74
-2 -1 -22 6.27 0.74
-2 -1 -21 25.07 1.1
2 1 -21 23.13 1.05
-2 1 -21 26.73 1.26
-2 1 -21 25.07 1.24
-2 1 -21 25.84 1.2
2 1 -20 22.02 1
-2 1 -20 23.2 1.2
-2 1 -20 23.71 1.18
-2 -1 -20 22.95 1.08
-2 -1 -19 19.05 0.99
-2 1 -19 19.88 1.09
-2 1 -19 19.9 1.13
2 1 -19 17.74 0.91
-2 -1 -18 7.7 0.7
-2 1 -18 7.85 0.74
-2 1 -18 7.47 0.77
2 1 -18 8.03 0.67
-2 1 -17 2.23 0.62
-2 -1 -17 2.29 0.5
2 1 -17 2.43 0.49
-2 1 -17 2.24 0.56
-2 -1 -16 37.87 1.33
2 1 -16 37.78 1.18
-2 -1 -16 38.16 1.27
-2 1 -16 40.82 1.46
-2 -1 -15 3.62 0.53
-2 1 -15 3.85 0.63
-2 -1 -15 3.67 0.5
-2 1 -15 3.68 0.37
-2 1 -14 0.57 0.29
-2 -1 -14 0.17 0.38
-2 1 -14 0.35 0.46
-2 -1 -14 0.24 0.34
-2 1 -13 8.06 0.5
-2 1 -13 9.26 0.74
-2 1 -13 9.07 0.63
-2 -1 -13 8.97 0.63
-2 -1 -13 8.18 0.64
-2 -1 -12 27.77 1.06
-2 1 -12 29.37 1.14
2 -1 -12 29.08 1.21
-2 1 -12 28.4 0.99
-2 1 -12 26.95 0.87
-2 -1 -12 27.24 1.1
2 1 -12 28.43 1.06
-2 -1 -12 29.14 1.06
2 1 -12 27.36 1.05
-2 1 -12 29.27 1.07
-2 -1 -11 143.41 2.6
2 -1 -11 148.22 2.91
-2 1 -11 144.57 2.47
-2 -1 -11 152.04 2.78
-2 1 -11 147.81 2.38
-2 -1 -11 147.98 2.59
-2 1 -11 150.2 2.63
2 1 -11 147.18 2.65
-2 1 -11 155.71 2.74
-2 -1 -10 42.45 1.23
-2 -1 -10 40.82 1.27
-2 -1 -10 43.36 1.23
2 -1 -10 43.24 1.41
-2 1 -10 42.91 1.15
2 1 -10 43.74 1.26
-2 -1 -10 44.47 1.07
-2 1 -10 42.74 1.13
-2 1 -10 44.99 1.23
-2 1 -9 201.86 3
2 -1 -9 191.84 3.27
-2 1 -9 188.9 2.87
2 1 -9 191.45 3.07
-2 -1 -9 208.26 2.81
2 1 -9 195.86 3.06
-2 -1 -9 181.25 2.96
-2 1 -8 196.9 3.03
2 1 -8 205.51 3.02
-2 1 -8 190.32 2.85
-2 -1 -8 180.56 2.29
-2 1 -8 209.3 2.94
-2 -1 -8 209.55 2.81
2 1 -8 197.52 3.05
2 -1 -8 210.19 2.79
2 -1 -8 193.54 3.26
2 -1 -7 155.24 2.17
2 1 -7 152.74 2.43
-2 1 -7 151.3 2.33
2 -1 -6 59.78 1.14
2 1 -6 60.67 1.32
2 -1 -6 56.34 1.08
-2 1 -6 61.31 1.24
-2 -1 -6 57.53 1
2 -1 -5 693.81 7.83
2 -1 -5 740.74 7.96
2 1 -5 727.92 7.5
2 -1 -5 680.65 8.38
-2 -1 -5 718.37 7.77
-2 1 -5 734.16 8.02
2 1 -5 713.47 8.16
2 1 -5 703.25 8.21
2 1 -4 192.01 2.94
2 1 -4 219.28 2.53
2 1 -4 215.13 2.94
2 -1 -4 219.87 2.85
-2 1 -4 221.6 2.86
-2 -1 -4 207.13 2.71
2 -1 -4 183.75 3.07
2 -1 -4 235.89 2.91
2 1 -3 450.85 5.24
-2 -1 -3 435.64 5.1
2 1 -3 442.23 4.9
2 -1 -3 453.37 5.22
2 -1 -3 441.38 5.22
2 -1 -2 121.54 1.92
2 1 -2 123.21 1.85
-2 -1 -2 119.2 1.84
2 1 -2 116.24 1.67
2 -1 -2 122.91 1.9
2 -1 -2 118.95 1.69
-2 -1 -1 103.5 1.71
2 1 -1 103.61 1.6
2 -1 -1 104.49 1.51
2 -1 -1 107.56 1.78
-2 -1 0 43.8 0.97
2 1 0 42.07 0.84
2 -1 0 45.08 1.06
2 -1 0 43.76 1.06
2 -1 0 43.23 0.81
2 -1 1 103.16 1.46
-2 -1 1 109.06 1.74
-2 -1 2 122.28 2.01
2 -1 2 114.47 1.62
-2 -1 3 447.77 5.4
2 -1 3 418.56 4.82
-2 -1 4 215.57 3.22
-2 -1 5 737.51 8.73
-2 1 6 59.92 1.42
-2 -1 6 60.25 1.54
-2 1 7 152.37 2.53
-2 -1 7 150.57 2.8
-2 -1 8 201.69 3.15
-2 1 8 206.84 3.16
2 -1 8 206.81 3.22
-2 -1 8 203.87 3.47
-2 -1 9 200.58 3.47
-2 -1 9 199.72 3.15
-2 1 9 195.54 2.99
-2 1 9 195.62 2.99
2 -1 9 200.86 3.18
-2 1 9 203.85 3.14
-2 1 10 43.15 1.15
2 -1 10 42.83 1.26
-2 1 10 41.89 1.21
-2 1 10 42.99 1.21
2 -1 10 40.47 0.88
-2 1 10 44.87 1.3
-2 -1 10 42.76 0.99
-2 1 10 42.4 1.03
-2 -1 10 42.03 0.9
-2 1 11 147.29 2.61
-2 -1 11 151.32 2.29
-2 1 11 146.2 2.3
-2 1 11 149.73 2.58
2 -1 11 134.97 2.1
-2 1 11 164.75 3
-2 1 11 148 2.53
-2 -1 11 138.56 2.11
-2 1 11 147.5 2.69
-2 -1 11 147.9 2.73
2 -1 11 154.79 2.64
-2 1 12 29.32 1.03
-2 1 12 27.66 0.9
-2 1 12 28 1.06
-2 1 12 28.54 1.05
-2 1 12 30.2 1.26
-2 -1 12 27.85 0.9
2 1 12 29.15 0.96
-2 1 12 26.89 1.06
-2 -1 12 28.61 1.3
-2 -1 12 29.8 1.16
2 -1 12 29.31 1.06
-2 1 13 8.03 0.67
-2 1 13 9.1 0.65
-2 1 13 8.45 0.64
-2 1 13 9.09 0.79
-2 1 13 8.42 0.56
2 -1 13 9.1 0.61
-2 -1 13 8.46 0.72
-2 -1 13 8.05 0.56
-2 1 13 7.42 0.61
2 1 13 9.31 0.59
-2 -1 14 0.35 0.46
-2 1 14 0.28 0.39
-2 1 14 0.18 0.34
-2 1 14 0.47 0.44
-2 1 14 0.22 0.49
-2 1 14 0.43 0.38
2 1 14 0.28 0.29
2 1 15 3.78 0.48
-2 -1 15 3.32 0.61
-2 1 15 3.63 0.54
-2 1 15 4.24 0.57
-2 1 15 3.74 0.68
-2 -1 15 3.88 0.49
-2 1 15 3.33 0.55
-2 1 15 4.98 0.64
-2 1 16 39.09 1.3
-2 1 16 38.46 1.42
-2 1 16 38.86 1.59
-2 -1 16 39.23 1.59
-2 -1 16 39.08 1.17
-2 1 16 37.87 1.43
2 1 16 40.33 1.38
-2 1 17 1.97 0.57
-2 -1 17 2.03 0.67
2 1 17 2.75 0.5
-2 1 17 1.88 0.53
-2 1 17 2.29 0.64
-2 -1 17 2.16 0.49
-2 -1 17 2.2 0.65
-2 1 17 2.17 0.55
2 1 18 7.63 0.72
-2 1 18 8.28 0.79
-2 -1 18 8.1 0.86
-2 1 18 8.82 0.93
-2 -1 18 7.36 0.92
-2 1 18 7.41 0.74
-2 -1 18 8.53 0.7
-2 1 18 7.32 0.79
-2 1 19 18.73 1.23
-2 1 19 19.13 1.18
-2 -1 19 20.4 0.99
-2 -1 19 22.09 1.27
-2 1 19 17.62 1.14
2 1 19 18.76 1.06
2 -1 19 17.33 0.98
-2 -1 19 21.16 1.32
-2 1 19 19.18 1.09
-2 1 20 25.63 1.34
-2 1 20 21.38 1.24
-2 -1 20 25.72 1.34
-2 1 20 22.14 1.17
-2 1 20 22.78 1.33
-2 -1 20 23.74 1.06
2 -1 20 19.7 1.05
-2 -1 20 23.67 1.38
2 1 20 21.34 1.15
-2 1 21 27.93 1.38
2 1 21 22.93 1.19
-2 -1 21 26.42 1.34
-2 1 21 24.41 1.22
-2 1 21 25.54 1.34
2 -1 21 22.42 1.12
-2 -1 21 25.45 1.09
-2 -1 21 25.32 1.44
-2 1 21 23.74 1.32
-2 1 22 6.34 0.83
-2 1 22 6.18 0.77
-2 -1 22 6.76 0.82
-2 1 22 6.14 0.7
-2 -1 22 5.52 0.65
-2 -1 22 5.24 0.85
-2 1 22 5.87 0.82
2 1 22 5.68 0.69
-2 -1 23 74.59 2.13
2 1 23 64.17 1.97
-2 1 23 68.04 1.94
-2 1 23 70.17 2.05
-2 1 23 73.43 2.27
-2 1 23 77.96 2.24
-2 -1 23 71.94 2.32
-2 -1 24 34.43 1.58
-2 1 24 36.42 1.54
-2 -1 24 35.53 1.42
-2 1 24 32.89 1.33
-2 -1 24 32.96 1.61
2 1 24 29.58 1.29
-2 1 24 34.44 1.55
-2 1 25 5.14 0.68
-2 -1 25 6.53 0.69
-2 1 25 5.05 0.58
-2 -1 25 5.03 0.73
-2 1 25 5.4 0.72
-2 1 25 5.57 0.78
-2 -1 25 5.64 0.8
2 1 25 4.57 0.58
-2 1 26 16.63 0.98
-2 1 26 17.35 1.01
-2 -1 26 16.66 0.9
-2 -1 26 16.02 0.97
2 1 26 14.04 0.83
-2 1 26 17.34 1.12
-2 -1 26 17.38 1.09
-2 -1 27 12.59 0.74
-2 -1 27 11.71 0.75
-2 -1 27 12.93 0.89
-2 1 27 12.32 0.81
-2 1 27 13.47 0.87
-2 1 27 14.11 0.96
-2 -1 28 15.36 0.73
-2 1 28 16.28 0.93
-2 1 28 15.17 0.79
-2 1 28 16.4 0.88
-2 -1 28 16.5 0.94
-2 1 29 27.36 0.99
-2 -1 29 22.76 0.78
-2 1 29 25.96 1.02
-2 1 29 23.05 0.84
-2 -1 29 27.3 1.02
-2 -1 30 7.67 0.52
-2 1 30 6.92 0.51
-2 1 31 5.75 0.39
-2 -1 31 5.93 0.39
-2 2 -30 29.89 0.89
-2 2 -30 26.38 0.82
-2 2 -29 15.17 0.63
-2 -2 -29 15.23 0.73
-2 2 -29 16.5 0.74
-2 2 -28 12.86 0.68
-2 -2 -28 11.05 0.58
-2 -2 -28 10.48 0.72
2 -2 -28 10.62 0.7
-2 2 -27 47.19 1.38
-2 -2 -27 45.27 1.29
-2 -2 -27 46.59 1.53
2 -2 -27 43.64 1.48
-2 -2 -26 17.77 0.89
2 2 -26 16.19 0.85
-2 2 -26 18.03 0.94
-2 2 -26 17.51 0.85
-2 -2 -25 122.99 2.58
2 2 -25 118.34 2.4
-2 2 -25 124.99 2.62
-2 2 -25 120.64 2.48
-2 2 -24 280.21 4.39
-2 -2 -24 291.17 4.64
2 2 -24 284 4.32
-2 2 -24 290.07 4.6
-2 2 -24 278.45 4.45
-2 -2 -23 980.73 11.81
-2 2 -23 950.57 11.55
2 2 -23 926.44 11.26
-2 2 -23 978.6 11.76
-2 2 -23 979.47 11.68
-2 -2 -23 936.87 11.39
-2 -2 -22 73.75 2.12
2 2 -22 68.29 1.85
-2 2 -22 67.73 1.95
-2 2 -22 71.01 2.04
-2 -2 -22 70.16 1.95
2 2 -21 9.1 0.79
-2 -2 -21 8.22 0.83
-2 2 -21 7.97 0.8
-2 -2 -21 7.97 0.75
-2 2 -21 7.92 0.8
-2 2 -20 24.59 1.23
2 2 -20 24.68 1.13
-2 2 -20 25.95 1.28
-2 -2 -20 26.18 1.24
-2 -2 -20 26.13 1.32
-2 2 -19 8.18 0.85
2 2 -19 8.72 0.77
-2 -2 -19 8.58 0.85
-2 -2 -19 8.75 0.81
-2 2 -18 43.21 1.65
2 2 -18 44.74 1.45
-2 -2 -18 42.14 1.59
-2 -2 -18 41.93 1.65
-2 -2 -17 121.2 2.79
2 2 -17 126.75 2.53
-2 -2 -17 123.17 2.86
-2 2 -16 11.71 0.94
-2 -2 -16 11.73 0.9
-2 -2 -16 11.34 0.89
-2 2 -15 240.1 4.07
-2 2 -15 228.07 3.73
-2 -2 -15 233.84 4.02
-2 -2 -15 236.37 4.11
-2 -2 -14 64.43 1.64
-2 -2 -14 66.32 1.91
-2 2 -14 60.02 1.65
-2 2 -14 67.64 1.86
-2 -2 -14 64.51 1.85
-2 -2 -13 75.15 1.75
-2 -2 -13 72.07 1.97
-2 2 -13 78.61 1.97
-2 2 -13 71.05 1.53
-2 -2 -13 74.87 1.95
-2 -2 -12 303.59 4.34
-2 -2 -12 305.67 4.67
-2 -2 -12 305.51 4.65
-2 2 -12 297.39 4.14
-2 2 -12 305.85 4.46
-2 -2 -11 568.89 7.53
-2 -2 -11 576.77 7.4
-2 2 -11 584.28 7.15
-2 -2 -11 560.72 7.33
-2 -2 -11 567.84 7.05
-2 -2 -10 996.45 11.77
-2 -2 -10 1004.27 11.88
2 -2 -10 986.74 12.12
-2 -2 -10 1009.1 11.75
-2 -2 -10 1009.04 11.46
-2 -2 -9 257.35 3.9
2 -2 -9 260.38 4.26
-2 2 -9 265.28 3.64
-2 -2 -9 249.7 3.68
-2 -2 -9 253.4 3.88
-2 -2 -9 258.32 4.02
-2 -2 -8 685.92 8.29
2 -2 -8 661 8.59
2 -2 -8 704.6 7.98
-2 -2 -8 674.04 8.03
-2 2 -8 699.74 7.9
-2 -2 -8 671.78 8.23
2 -2 -7 129.75 2.63
-2 2 -7 127.44 2.39
-2 2 -7 134.98 2.15
-2 -2 -7 132.81 2.4
-2 -2 -7 131.71 2.42
-2 -2 -6 139.43 2.39
2 -2 -6 137.82 2.18
-2 2 -6 134.37 2.06
-2 2 -6 132.95 2.37
-2 -2 -6 135.42 2.34
2 -2 -5 624.84 7.37
-2 -2 -5 656.12 7.65
-2 2 -5 671.97 7.24
-2 -2 -5 655.46 7.62
2 -2 -5 627.22 6.87
-2 -2 -5 662.76 7.42
-2 -2 -4 841.88 9.23
-2 2 -4 856.96 8.9
2 -2 -4 807.41 8.5
-2 -2 -4 799.18 8.63
-2 -2 -3 153.46 2.09
2 -2 -3 154.31 1.77
-2 -2 -2 560.42 6.47
-2 -2 -2 559.74 6.1
2 -2 -2 531.74 5.53
2 2 -2 520.25 5.66
2 -2 -1 273.93 3.73
-2 -2 -1 267.39 3.46
2 2 -1 267.06 3.73
-2 -2 -1 275.66 3.77
2 -2 0 33.23 1.02
2 2 0 33.17 0.99
-2 -2 0 30.84 0.9
2 -2 0 29.74 0.93
2 -2 1 268.34 3.75
2 2 1 260.87 3.65
-2 -2 1 276.46 3.72
-2 -2 1 271.92 3.87
2 -2 1 267.64 3.71
-2 -2 2 555.44 6.73
2 2 2 549.49 6.56
-2 -2 2 558.69 6.85
2 -2 2 547.82 6.71
-2 -2 3 154.35 2.66
2 -2 3 156.15 2.61
-2 -2 3 156.17 2.71
2 2 3 157.75 2.43
2 -2 4 852.63 9.95
-2 -2 4 874.87 10.16
2 -2 4 920.22 10.19
-2 -2 4 879.67 10.2
2 2 4 906.26 9.81
2 -2 5 710.01 8.23
2 2 5 683.83 7.67
-2 -2 5 667.01 8.19
-2 2 5 650.58 7.86
2 -2 5 676.98 7.93
-2 -2 5 673.73 7.89
-2 -2 5 648.89 7.26
-2 -2 5 625.7 7.41
-2 2 5 660.25 7.79
-2 -2 6 138.29 2.41
2 2 6 137.46 2.21
-2 2 6 133.1 2.33
-2 2 6 130.63 2.35
2 -2 6 132.95 2.39
-2 -2 6 132.92 2.63
-2 -2 6 126.37 1.99
-2 2 6 138.13 2.55
-2 -2 6 138.18 1.9
-2 -2 6 123.76 1.91
2 -2 7 131.33 2.4
-2 -2 7 129.56 1.86
-2 2 7 129.36 2.12
-2 -2 7 133.68 2.71
-2 2 7 131.34 2.38
-2 2 7 132.17 2.33
2 2 7 133.44 2.17
-2 -2 7 124.83 1.99
-2 -2 7 124.82 1.91
-2 2 7 134.2 2.36
-2 2 7 138.03 2.57
2 -2 8 711.37 7.83
-2 2 8 699.61 7.72
-2 2 8 691.82 7.77
-2 -2 8 697.77 7.06
-2 2 8 674.47 7.4
-2 -2 8 704.12 8.38
2 2 8 696.06 7.39
-2 2 8 707.53 7.73
-2 -2 8 638.77 7.17
-2 2 8 721.95 8.13
-2 -2 8 651.26 7.56
-2 -2 9 242.92 3.73
-2 2 9 252.79 3.64
2 -2 9 261.3 3.93
-2 2 9 251.92 3.9
-2 2 9 259.93 3.86
-2 2 9 259.1 3.35
-2 2 9 259.31 3.66
-2 -2 9 252.51 3.4
-2 2 9 252.54 4.04
-2 -2 9 250.54 4.34
-2 2 9 262.01 3.86
-2 -2 9 252.38 3.26
-2 2 10 1020.8 11.52
2 2 10 1042.27 11.5
-2 -2 10 1016.89 12.51
-2 2 10 1000.86 11.13
-2 -2 10 990.74 11.7
-2 2 10 1053.47 11.8
-2 -2 10 1008.89 11.83
-2 2 10 1007.59 12.03
-2 -2 10 1025.84 11.19
-2 2 10 1023.41 11.51
2 -2 10 998.41 11.82
-2 2 10 1005.8 11.82
-2 2 10 1036.4 11.76
-2 -2 10 968.61 10.99
2 -2 11 591.59 7.47
-2 2 11 594.58 7.23
-2 2 11 588.51 6.85
-2 2 11 572.82 7.43
2 -2 11 584.72 7.55
-2 2 11 609.09 7.47
2 -2 11 536.21 6.77
-2 -2 11 598.28 7.53
2 2 11 599.52 7.18
-2 -2 11 595.85 6.9
-2 -2 11 568.66 7.42
-2 2 11 596.68 7.4
-2 -2 11 544.43 6.63
-2 2 11 596.46 7.2
-2 2 12 306.76 4.5
-2 -2 12 319.35 4.26
-2 2 12 311.66 4.76
-2 2 12 321.54 4.71
-2 -2 12 324.3 4.81
2 2 12 315.7 4.47
-2 -2 12 303.78 4.72
-2 2 12 315.08 4.51
-2 2 12 302.83 4.16
-2 2 13 78.34 1.89
-2 2 13 79.22 1.9
-2 2 13 78.21 1.99
-2 -2 13 79.19 1.74
-2 -2 13 79.66 2.05
-2 2 13 74.83 1.64
-2 2 13 74.39 2.03
2 2 13 78.28 1.84
-2 -2 13 76.1 2.07
-2 2 14 67.03 1.79
-2 2 14 66.6 1.78
-2 2 14 64.88 1.92
-2 -2 14 67.8 2.01
-2 2 14 69.14 1.89
-2 -2 14 69.67 1.95
-2 -2 14 65.52 1.66
2 2 14 68.79 1.78
-2 2 14 61.53 1.55
-2 2 15 238.81 3.98
-2 2 15 246.62 4.23
-2 2 15 241.12 4.08
2 2 15 247.3 4.01
-2 -2 15 239.21 4.32
-2 -2 15 227.86 3.77
-2 2 15 243.28 4.03
-2 2 16 12.25 0.87
-2 2 16 12.35 0.88
-2 2 16 12.08 0.95
-2 2 16 12 0.88
-2 -2 16 11.77 0.96
-2 -2 16 11.94 0.69
2 2 16 12.69 0.84
-2 2 17 123.71 2.79
-2 2 17 126.01 2.81
-2 2 17 126.65 2.81
-2 2 17 121.51 2.9
-2 -2 17 123.59 2.26
2 2 17 128.35 2.81
-2 -2 17 123.17 3.03
-2 -2 18 42.13 1.78
-2 2 18 40.96 1.68
-2 2 18 38.31 1.54
-2 -2 18 39.65 1.23
2 2 18 42.45 1.58
-2 2 18 40.34 1.59
-2 2 19 8.35 0.9
-2 2 19 8.01 0.79
-2 -2 19 10.66 0.94
-2 -2 19 8.57 0.67
-2 -2 19 9.42 0.99
2 2 19 8.98 0.82
-2 2 19 8.01 0.84
-2 2 20 26.96 1.4
-2 -2 20 27.46 1.35
-2 2 20 25.61 1.23
-2 2 20 26.15 1.35
-2 -2 20 29.17 1.11
-2 -2 20 27.51 1.51
2 2 20 25.59 1.29
-2 2 21 7.16 0.86
-2 -2 21 6.51 0.62
-2 2 21 7.65 0.89
-2 2 21 7.12 0.73
2 2 21 7.35 0.78
-2 -2 21 7.64 0.83
-2 -2 21 7.29 0.94
-2 2 21 7.42 0.85
-2 -2 22 73.65 2.32
-2 -2 22 65.42 1.65
-2 -2 22 71.38 2.06
-2 2 22 70.2 2.17
-2 2 22 69.69 1.96
2 2 22 63.07 2.04
-2 2 22 68.37 2.17
-2 2 22 63.6 2.1
-2 2 22 68.61 2.22
-2 2 23 981.04 11.81
-2 2 23 912.11 11.75
-2 -2 23 948.67 11.41
-2 2 23 939.83 11.7
-2 2 23 916.3 11.18
-2 2 23 949.84 11.96
-2 -2 23 968.24 11.97
-2 -2 24 279.8 4.82
-2 2 24 271.72 4.73
-2 2 24 299.27 4.89
-2 -2 24 277.82 4.36
-2 2 24 257.92 4.09
-2 2 24 279.42 4.66
2 2 24 259.61 3.8
-2 2 24 276.47 4.8
-2 -2 25 117.72 2.42
-2 2 25 114 2.59
-2 2 25 117.26 2.77
-2 2 25 122.84 2.8
-2 -2 25 120.43 2.78
-2 2 26 15.96 0.9
-2 -2 26 16.38 0.83
-2 -2 26 15.99 1
-2 2 26 15.5 1.01
-2 2 26 17.43 1.08
-2 -2 26 15.97 1
-2 2 26 16.7 1.01
-2 -2 27 44.01 1.21
-2 -2 27 41.9 1.34
-2 -2 27 47.54 1.52
-2 2 27 44.71 1.5
-2 2 27 45.27 1.48
-2 2 28 10.77 0.74
-2 -2 28 10.35 0.53
-2 -2 28 9.42 0.57
-2 -2 28 11.76 0.73
-2 2 28 11.91 0.74
-2 2 29 14.96 0.69
-2 -2 29 15.45 0.73
-2 2 29 15.64 0.77
-2 -2 30 27.18 0.82
-2 3 -28 53.48 1.27
-2 -3 -28 43.61 1.21
-2 3 -27 49.77 1.26
-2 3 -27 52.38 1.4
-2 3 -26 54.59 1.55
2 3 -26 53.04 1.43
-2 -3 -26 49.43 1.59
-2 3 -26 54.33 1.47
-2 3 -25 14.44 0.79
-2 -3 -25 14.09 0.7
2 3 -25 15.91 0.88
-2 -3 -25 14.92 0.99
-2 3 -25 16.29 0.96
-2 3 -25 15.45 0.88
2 -3 -25 13.81 0.93
-2 3 -24 123.07 2.5
-2 3 -24 125.06 2.69
-2 -3 -24 112.55 2.31
2 -3 -24 110.61 2.73
-2 3 -24 127.2 2.64
2 3 -24 125.97 2.52
-2 -3 -24 124.59 2.91
-2 -3 -23 247.48 4.03
2 3 -23 265.24 4.13
-2 3 -23 258.77 4.17
-2 3 -23 272.01 4.39
-2 -3 -23 258.56 4.72
2 -3 -23 242.16 4.58
-2 3 -22 13.32 0.92
2 3 -22 15.68 0.98
-2 3 -22 15.52 1.02
-2 -3 -22 13.68 0.87
-2 -3 -22 14.73 1.14
2 -3 -22 14.33 1.1
-2 3 -21 67.86 2.02
-2 -3 -21 68.57 1.93
-2 -3 -21 65.59 1.71
-2 -3 -21 72.05 2.39
2 3 -21 74.31 1.96
2 -3 -21 65.28 2.27
-2 3 -20 108.38 2.65
-2 -3 -20 103.76 2.48
2 3 -20 110.26 2.45
-2 -3 -20 100.37 2.26
-2 -3 -20 103.65 2.95
2 -3 -20 95.36 2.82
-2 3 -19 60.51 1.98
-2 -3 -19 58.03 1.84
2 3 -19 63.16 1.82
-2 -3 -19 55.63 1.68
-2 -3 -19 57.46 2.22
-2 -3 -18 25.32 1.25
-2 3 -18 28.1 1.38
2 3 -18 28.94 1.26
-2 -3 -18 25.5 1.16
-2 -3 -18 27.43 1.57
-2 -3 -17 14.9 0.91
-2 -3 -17 14.79 0.98
-2 3 -17 15.26 1.08
-2 -3 -16 128.57 2.73
-2 3 -16 134.27 2.97
-2 3 -16 129.25 2.72
-2 -3 -16 129.94 2.88
-2 3 -15 2.49 0.61
-2 -3 -15 2.34 0.57
-2 3 -15 3.13 0.72
-2 -3 -15 2.31 0.53
-2 -3 -15 2.03 0.74
-2 -3 -14 9.62 0.82
-2 3 -14 10.71 0.91
-2 3 -14 10.24 0.81
-2 -3 -14 9.11 0.98
-2 -3 -14 9.31 0.76
-2 -3 -13 3.68 0.57
-2 3 -13 4 0.7
-2 3 -13 3.62 0.59
-2 -3 -13 3.8 0.61
-2 -3 -13 3.82 0.74
2 -3 -13 2.97 0.68
-2 -3 -12 48.76 1.6
-2 -3 -12 50.52 1.58
-2 3 -12 49.67 1.52
2 -3 -12 46.8 1.76
-2 -3 -12 49.4 1.85
-2 -3 -11 205.22 3.59
-2 3 -11 208.37 3.45
-2 -3 -11 209.98 3.54
-2 -3 -11 199.31 3.9
-2 3 -10 65.52 1.71
2 -3 -10 60 1.83
-2 -3 -10 62.03 1.94
-2 -3 -10 64.38 1.76
-2 -3 -10 61.89 1.71
-2 -3 -9 346.85 5.01
-2 3 -9 354.56 4.96
-2 -3 -9 338.07 4.94
2 -3 -9 339.32 5.16
-2 -3 -9 350.6 5.36
-2 -3 -8 290.77 4.34
-2 3 -8 295.94 4.33
-2 -3 -8 280.87 4.27
2 -3 -8 289.42 4.47
-2 -3 -8 293.29 4.65
-2 3 -8 291.18 4.37
-2 -3 -7 668.31 7.9
-2 -3 -7 681.57 8.31
2 -3 -7 683.27 8.42
-2 -3 -7 673.3 8.26
-2 3 -7 677.76 8.45
2 -3 -6 204.21 3.07
-2 3 -6 210.04 3.4
-2 -3 -6 209.42 3.51
-2 -3 -6 203.02 2.99
-2 -3 -6 199.17 3.23
2 -3 -6 198.29 3.24
-2 3 -6 204.89 3.45
-2 3 -5 1580.13 17.44
2 -3 -5 1493.55 16.74
-2 3 -5 1569.34 16.88
-2 3 -5 1584.92 17.26
2 -3 -5 1534.91 16.98
-2 -3 -5 1565.19 16.99
-2 -3 -5 1620.06 17.3
-2 -3 -5 1572.95 16.71
-2 3 -4 511.77 6.8
2 -3 -4 500.97 6.23
-2 3 -4 519.68 6.22
-2 -3 -4 488.79 5.97
-2 -3 -4 538.19 6.67
-2 -3 -4 510.41 6.05
-2 -3 -4 522.49 6.42
-2 -3 -4 521.69 6.13
-2 3 -3 756.98 9.33
2 -3 -3 754.01 8.77
-2 3 -3 759.58 8.69
-2 -3 -3 779.18 8.63
-2 -3 -3 745.21 8.6
-2 -3 -3 756.88 8.54
-2 -3 -3 775.64 8.88
-2 -3 -3 781.17 9.08
-2 3 -3 787 9.23
2 -3 -2 217.12 3.18
2 3 -2 218.22 3.49
-2 3 -2 208.65 3.52
-2 3 -2 211.87 3.04
-2 -3 -2 209.47 3.07
-2 -3 -2 213.57 3.39
-2 3 -2 217.46 3.48
-2 -3 -2 208.65 3.14
-2 -3 -2 209.99 3.28
-2 -3 -2 209.75 2.89
-2 -3 -2 214.33 2.97
2 -3 -1 334.86 3.58
2 3 -1 340.56 3.92
-2 3 -1 313.91 3.33
-2 -3 -1 315.28 3.5
-2 3 -1 325.33 3.92
-2 -3 -1 319.41 3.85
-2 -3 -1 316.61 3.42
-2 -3 -1 323.4 3.64
-2 -3 -1 321.18 3.19
-2 -3 -1 323.21 3.13
2 3 0 96.11 1.96
-2 3 0 95.98 2.07
-2 3 0 91.69 1.72
-2 -3 0 95.88 1.58
-2 -3 0 95.57 2.1
-2 -3 0 92.75 1.88
-2 -3 0 93.21 1.73
-2 -3 0 95.99 1.91
2 -3 0 95.66 1.85
-2 -3 0 92.97 1.59
-2 -3 1 327.99 4.68
-2 3 1 313.09 4.17
-2 -3 1 320.35 4.44
2 3 1 317.93 4.35
-2 3 1 329.08 4.61
-2 -3 1 333.22 3.92
-2 -3 1 309.32 4.06
-2 -3 1 310.04 4.27
2 -3 1 316.21 4.29
-2 -3 1 315.11 3.9
-2 -3 2 213.09 2.89
2 3 2 195.2 2.6
2 3 2 214.51 3.23
-2 3 2 221.25 3.55
-2 -3 2 254.9 3.67
-2 -3 2 233.74 3.71
-2 -3 2 222.02 2.88
-2 -3 2 210.37 3.04
-2 -3 2 206.52 3.21
2 -3 2 218.46 3.31
-2 3 2 203.08 3.07
2 3 3 724.91 8.36
-2 -3 3 783.41 9.44
-2 -3 3 764.36 8.74
2 3 3 789.84 9.05
-2 -3 3 838.02 9.68
-2 -3 3 791.15 8.52
-2 -3 3 772.67 8.55
-2 -3 3 750.38 8.96
2 -3 3 801.51 9.18
-2 -3 4 535.22 7.04
2 3 4 526.51 6.47
-2 3 4 540.86 6.95
-2 -3 4 550.4 6.04
-2 -3 4 538.05 7.07
-2 -3 4 500.42 6.19
-2 3 4 510.45 6.23
-2 -3 4 506.43 6.49
2 -3 4 545.96 6.72
-2 -3 4 514.72 6.03
2 3 5 1634.61 17.14
-2 -3 5 1660.91 18.07
-2 3 5 1504.74 17.12
-2 -3 5 1614.62 16.68
2 -3 5 1563.94 17.15
-2 3 5 1560.18 16.98
-2 -3 5 1565.33 17.26
2 -3 5 1607.5 17.47
-2 3 5 1584.25 17.59
-2 -3 5 1581.91 16.7
-2 3 6 196.85 3.04
-2 -3 6 209.86 3.8
2 3 6 205.64 3.08
-2 3 6 208.71 3.2
2 -3 6 209.32 3.4
-2 3 6 201.56 3.49
2 -3 6 201.99 3.19
-2 -3 6 211.88 2.84
-2 -3 6 196.05 3.22
-2 3 7 656.68 8.01
-2 -3 7 681 9.02
-2 3 7 673.46 8.18
-2 -3 7 657.77 8.38
2 3 7 719.24 8.09
2 -3 7 699.65 8.56
2 -3 7 676.82 8.22
-2 -3 7 661.33 8.25
-2 -3 7 692.82 7.71
-2 3 8 283.85 4.05
-2 3 8 298.55 4.24
2 -3 8 297.68 4.5
-2 3 8 297.54 4.17
-2 -3 8 296.66 4.42
-2 3 8 274.79 4.37
2 -3 8 292.53 4.28
-2 -3 8 275.95 4.22
2 3 8 277.02 3.88
-2 3 9 342.31 4.8
2 -3 9 354.41 5.07
-2 3 9 377.08 5.06
-2 -3 9 362.45 5.19
-2 3 9 353.25 4.9
-2 -3 9 351.55 4.64
2 -3 9 357.16 5.27
-2 3 9 365.12 5.25
-2 -3 9 343.54 5.02
-2 3 10 62.6 1.6
-2 3 10 67.06 1.72
-2 3 10 63.93 1.64
-2 -3 10 65.51 1.81
2 -3 10 64.82 1.79
-2 -3 10 61.74 1.72
-2 3 10 66.32 1.86
-2 -3 10 64.35 1.52
-2 3 11 215.23 3.49
-2 3 11 219.5 3.85
-2 3 11 215.31 3.89
-2 -3 11 213.38 3.71
-2 3 11 214.63 3.55
-2 -3 11 213.45 3.32
2 -3 11 212.1 3.78
-2 -3 11 205.23 3.67
-2 3 12 53.61 1.58
-2 3 12 51.71 1.53
-2 3 12 53.65 1.81
-2 3 12 56.37 1.63
-2 -3 12 53.02 1.66
-2 -3 12 50.23 1.44
-2 3 12 53.21 1.75
2 -3 12 52.94 1.75
-2 -3 12 50.12 1.66
-2 3 13 3.7 0.55
2 -3 13 4.05 0.7
-2 3 13 4.6 0.74
-2 3 13 4.29 0.6
-2 -3 13 4.54 0.65
-2 -3 13 3.18 0.56
-2 -3 13 3.43 0.65
-2 3 13 3.3 0.52
-2 3 13 4.04 0.67
-2 3 14 9.8 0.78
-2 3 14 10.41 0.98
-2 3 14 11.13 0.83
-2 -3 14 10.52 0.86
-2 -3 14 9.69 0.78
-2 3 14 10.34 0.78
-2 -3 14 10.88 0.94
-2 3 14 10.27 0.89
-2 3 15 2.41 0.54
-2 3 15 2.76 0.74
-2 -3 15 1.78 0.56
-2 3 15 3.15 0.6
-2 3 15 2.64 0.57
-2 -3 15 2.44 0.58
-2 3 15 2.35 0.64
-2 -3 15 3.24 0.71
-2 -3 16 129.96 3.1
-2 3 16 135.8 2.93
-2 3 16 132.58 2.81
-2 3 16 135.89 3.21
-2 3 16 136.42 2.96
-2 -3 16 127.57 2.26
-2 3 16 135.93 3.11
-2 3 17 15.44 1.05
-2 3 17 16.15 1.03
-2 3 17 16.27 0.98
-2 3 17 15.35 1.2
-2 3 17 15.52 1.13
-2 -3 17 15.91 1.13
-2 -3 17 14.3 0.71
-2 3 18 27.26 1.36
-2 3 18 26.22 1.3
-2 3 18 26.89 1.2
-2 3 18 25.92 1.49
-2 -3 18 26.24 1.43
-2 -3 18 26.08 0.95
-2 3 18 26.81 1.43
-2 3 19 59.37 1.95
-2 3 19 60.39 2.09
-2 3 19 58.86 1.73
-2 3 19 61.75 2.18
-2 -3 19 57.61 1.47
-2 -3 19 59.55 2.09
-2 3 19 61.97 2.06
-2 3 20 111.14 2.85
-2 3 20 100.68 2.33
-2 3 20 102.05 2.82
-2 -3 20 103.89 2.53
-2 3 20 100.57 2.63
-2 -3 20 97.5 1.99
-2 3 20 104.88 2.82
-2 -3 20 104.83 2.8
-2 -3 21 60.84 1.49
-2 -3 21 68.09 2.25
-2 3 21 70.84 2.32
-2 -3 21 70.29 1.99
-2 3 21 68 1.8
-2 3 21 67.56 2.1
-2 3 21 69.63 2.23
2 3 22 16.58 0.9
-2 3 22 13.37 0.79
-2 -3 22 14.81 0.95
-2 3 22 14.83 1.16
-2 -3 22 14.01 1.12
-2 3 22 13.08 1
-2 3 22 14.97 1.14
-2 -3 23 247.94 4.04
-2 3 23 256.72 4.62
-2 3 23 243.28 4.42
2 3 23 268.65 3.95
-2 3 23 258.18 4.65
-2 -3 23 251.42 4.56
2 3 24 117.6 2.27
-2 -3 24 118.94 2.38
-2 3 24 121.62 2.84
-2 -3 24 119.34 2.77
-2 3 24 116.9 2.75
-2 3 24 118.88 2.83
2 3 25 14.55 0.74
-2 -3 25 14.3 0.74
-2 3 25 15.81 1.01
-2 3 25 15.03 0.96
-2 -3 25 15.55 0.96
-2 3 25 15.29 1.01
2 3 26 44.23 1.13
-2 -3 26 45.36 1.17
-2 -3 26 50.27 1.52
-2 3 26 52.13 1.6
-2 3 26 49.59 1.58
-2 3 27 46.83 1.42
-2 -3 27 47.32 1.37
-2 -3 28 37.64 0.97
2 3 28 45.89 1.17
-2 3 28 33.23 0.99
-2 -3 28 50.44 1.26
-2 3 28 48.35 1.28
-2 -3 29 93.79 1.67
2 3 29 95.99 1.72
-2 4 -27 2.51 0.38
-2 4 -27 2.41 0.32
-2 -4 -27 1.9 0.31
-2 4 -26 12.65 0.73
-2 -4 -26 10.06 0.65
-2 4 -26 12.09 0.66
2 4 -26 11.79 0.65
2 4 -25 32.27 1.08
-2 4 -25 29.1 0.94
-2 4 -25 32.95 1.14
-2 -4 -25 25.64 1.07
2 -4 -25 24.79 0.97
2 4 -24 107.34 2.17
-2 4 -24 109.91 2.32
-2 4 -24 102.24 2.07
2 -4 -24 92.21 2.14
-2 -4 -24 97.3 2.3
2 4 -23 209.45 3.44
-2 4 -23 206.57 3.43
-2 -4 -23 207.08 3.81
-2 4 -22 4.17 0.63
-2 4 -22 4.39 0.69
2 -4 -22 3.51 0.65
-2 -4 -22 3.2 0.71
-2 -4 -21 35.7 1.62
2 -4 -21 33.29 1.5
-2 4 -21 37.3 1.47
-2 4 -20 15.8 1.11
2 -4 -20 14.11 1.08
-2 -4 -20 15.86 1.21
-2 -4 -19 273.94 5.16
-2 4 -19 285.99 4.76
-2 4 -18 226.96 4.1
-2 -4 -18 211.7 4.44
-2 -4 -17 314.71 5.72
-2 4 -17 324.81 5.21
-2 4 -16 152.72 3.29
-2 4 -16 145.22 2.96
-2 -4 -16 146.44 3.62
-2 4 -15 161.2 3.36
-2 4 -15 152.51 3.02
-2 -4 -15 140.23 2.73
2 -4 -15 137.61 3.44
-2 -4 -15 148.85 3.68
-2 4 -14 201.7 3.55
-2 -4 -14 185.02 3.3
-2 4 -14 209.55 3.91
2 -4 -14 171.28 3.94
-2 -4 -14 196.02 4.27
-2 4 -13 2.36 0.6
-2 -4 -13 2.44 0.77
2 -4 -13 1.67 0.64
-2 -4 -13 1.76 0.45
-2 4 -12 51.64 1.67
2 -4 -12 45.91 1.85
-2 -4 -12 49.18 1.97
-2 -4 -12 50.1 1.52
-2 4 -11 30.21 1.28
-2 -4 -11 30.61 1.18
2 -4 -11 27.92 1.41
-2 -4 -11 29.73 1.5
-2 4 -10 189.9 3.43
-2 -4 -10 183.63 3.23
-2 -4 -10 182.19 3.78
-2 4 -9 1.32 0.51
-2 4 -9 1.11 0.58
2 -4 -9 1.11 0.53
-2 -4 -9 1.12 0.44
-2 4 -8 246.19 4.08
2 -4 -8 231.58 4.15
-2 -4 -8 234 3.79
-2 -4 -8 239.45 4.4
-2 4 -8 234.76 4.02
2 -4 -7 53.4 1.76
-2 -4 -7 57.11 1.92
-2 4 -7 55.88 1.8
-2 4 -6 311.16 4.71
-2 -4 -6 305.87 4.44
-2 -4 -6 310.27 5.03
-2 4 -6 311.18 4.96
-2 -4 -5 748.37 8.49
2 -4 -5 750.19 9.41
-2 4 -5 783.77 9.51
-2 4 -5 758.15 9.77
-2 -4 -5 776.79 9.78
-2 -4 -5 780.33 9.12
-2 4 -4 622.26 8.41
-2 4 -4 622.11 7.82
-2 -4 -4 620.28 7.22
-2 4 -4 648.61 8.15
2 -4 -4 620.47 7.98
-2 -4 -4 637.37 7.71
-2 -4 -4 645.04 8.27
-2 -4 -4 623.72 7.16
-2 4 -3 341.64 5.44
-2 -4 -3 346.29 4.36
-2 4 -3 358.62 4.96
-2 4 -3 352.73 5.22
-2 -4 -3 355.45 4.81
-2 -4 -3 362.43 5.34
2 -4 -3 350.54 5.07
-2 -4 -3 352.9 4.41
2 -4 -2 239.23 3.8
-2 -4 -2 237.77 3.55
-2 4 -2 231.83 3.61
-2 -4 -2 236.68 3.21
-2 4 -2 246.39 4.05
-2 -4 -2 246.82 4.02
-2 -4 -2 229.26 3.16
-2 -4 -1 488.08 5.76
-2 -4 -1 502.7 6.67
-2 4 -1 475.33 6.17
-2 4 -1 494.58 6.75
2 -4 -1 484.46 6.37
-2 -4 -1 497.98 6.16
-2 -4 -1 472.24 5.72
-2 -4 0 1.95 0.43
2 4 0 1.69 0.35
-2 4 0 2.56 0.6
-2 4 0 1.66 0.43
-2 -4 0 2.28 0.36
2 -4 0 2.26 0.48
-2 -4 0 2.69 0.58
-2 -4 0 2.93 0.37
-2 -4 1 499.73 6.59
2 4 1 462.43 5.76
-2 -4 1 486.81 6.08
-2 4 1 496.86 6.82
2 4 1 481.24 6.33
2 -4 1 478.84 6.35
-2 -4 1 511.78 5.82
-2 -4 2 238.29 3.52
2 -4 2 240.22 3.8
-2 4 2 237.67 4.14
-2 -4 2 252.88 4
-2 -4 2 251.65 3.34
-2 4 3 349.16 5.42
-2 -4 3 353.82 4.72
2 -4 3 351.6 5.03
-2 -4 3 354.81 5.18
-2 -4 3 368.08 4.52
-2 -4 4 639.88 7.55
-2 4 4 614.65 7.76
-2 4 4 641.08 8.28
-2 -4 4 637.39 8.1
2 -4 4 621.88 7.91
-2 -4 4 636.07 7.32
2 -4 5 757.58 9.45
-2 4 5 771.49 9.33
-2 4 5 776.52 9.85
-2 -4 5 797.81 9.77
-2 -4 5 786.32 9.08
-2 -4 5 793.21 8.88
-2 -4 5 770.95 9.63
-2 4 6 310.61 4.53
-2 4 6 318.06 5.11
2 -4 6 298.82 4.6
-2 4 6 301.74 4.88
-2 -4 6 304.61 4.27
-2 -4 6 308.83 4.85
-2 -4 6 299.3 4.7
-2 -4 6 322.19 4.14
-2 4 7 57.47 1.83
-2 4 7 59.42 1.96
-2 -4 7 55.32 1.45
2 -4 7 59.26 1.71
-2 -4 7 55.66 1.71
-2 -4 7 63.03 1.43
-2 -4 7 61.17 1.85
-2 4 8 258.85 3.91
-2 4 8 239.49 4.34
-2 -4 8 235.3 4.04
-2 -4 8 247.51 4.19
-2 -4 8 234.22 3.65
-2 4 8 260.34 4.36
2 -4 8 242.69 4.02
-2 4 9 1.14 0.67
-2 4 9 1.25 0.46
-2 -4 9 1.15 0.53
2 -4 9 0.79 0.47
-2 -4 9 2.96 0.58
-2 4 9 0.48 0.55
-2 -4 9 1.92 0.49
-2 4 10 188.12 3.26
-2 4 10 192.04 3.81
-2 -4 10 175.44 3.44
-2 -4 10 188.72 3.54
-2 4 10 178.77 3.62
2 -4 10 183.79 3.46
-2 4 11 30.13 1.5
-2 -4 11 30.45 1.35
-2 -4 11 28.89 1.32
-2 4 11 31.15 1.21
2 -4 11 30.31 1.35
-2 4 11 25.78 1.35
-2 4 12 54.43 1.6
2 -4 12 50.97 1.78
-2 -4 12 52.67 1.75
-2 -4 12 50.74 1.77
-2 -4 13 1.63 0.54
-2 4 13 1.83 0.48
2 -4 13 1.61 0.63
-2 -4 13 2 0.65
-2 4 14 207.77 3.52
-2 -4 14 196.69 3.78
2 -4 14 200.75 3.97
-2 -4 14 193.73 3.89
-2 4 15 159.89 3
-2 -4 15 157.36 3.22
-2 -4 15 154.51 3.39
-2 4 16 147.57 2.84
-2 -4 16 141.93 3.05
-2 -4 16 135.02 2.26
-2 -4 16 142.35 3.29
-2 4 17 311.43 4.69
-2 4 17 315.71 5.59
-2 -4 17 301.24 5.29
-2 4 18 216.49 3.68
-2 4 18 214.2 4.47
-2 -4 18 205.54 4.23
-2 4 19 267.75 4.22
-2 4 19 275.4 5.14
-2 -4 19 272.13 4.91
2 4 20 15.38 0.99
-2 4 20 13.48 0.78
-2 4 20 14.97 1.25
-2 -4 20 13.41 0.89
-2 -4 20 14.28 1.09
-2 4 21 30.8 1.49
2 4 21 38.71 1.4
-2 4 21 36.88 1.7
-2 -4 21 35.31 1.29
-2 -4 21 34.14 1.54
2 4 21 31.07 1.22
2 4 22 4.96 0.66
-2 -4 22 3.16 0.68
-2 -4 22 3.36 0.52
-2 4 22 3.58 0.82
2 4 22 3.27 0.51
-2 4 22 3.53 0.71
2 4 23 217.61 3.4
-2 -4 23 191.26 3.11
-2 4 23 212.63 3.99
-2 4 23 203.52 3.77
-2 -4 23 208.05 3.72
2 4 23 184.51 3.26
2 4 24 104.06 2.05
-2 -4 24 90.59 1.76
-2 4 24 109.34 2.57
-2 -4 24 97.47 2.27
-2 4 24 101.4 2.39
2 4 24 86.13 1.9
2 4 25 28.23 0.97
-2 -4 25 28.43 1.09
-2 4 25 29.79 1.19
2 4 26 11.88 0.73
-2 4 26 9.95 0.71
-2 4 26 10.99 0.71
-2 -4 26 10.53 0.65
-2 4 27 2.2 0.37
2 4 27 2.37 0.4
-2 4 27 1.72 0.35
-2 -4 27 1.96 0.33
2 5 -25 12.08 0.55
-2 5 -25 12.01 0.59
-2 5 -25 13.06 0.59
-2 5 -24 36.88 0.96
-2 5 -24 41.56 1.19
2 5 -24 41.22 1.09
-2 5 -24 45.16 1.22
-2 -5 -24 35.89 1.09
-2 5 -23 93.63 1.98
2 5 -23 94.68 1.86
-2 5 -23 89.93 1.8
-2 5 -22 7.54 0.67
-2 5 -22 7.05 0.63
2 5 -22 7.06 0.62
2 -5 -22 5.24 0.53
-2 -5 -22 7 0.68
-2 5 -21 22.36 1.04
-2 5 -21 22.07 1.06
2 5 -21 21.87 0.97
2 -5 -21 18.02 0.94
-2 -5 -21 19.34 1.07
-2 5 -20 69.93 1.94
2 5 -20 67.93 1.74
-2 -5 -20 63.92 1.98
-2 5 -19 65.6 1.95
2 5 -19 66.94 1.75
-2 -5 -19 62.6 2.05
-2 5 -18 15.15 1.06
2 5 -18 14.21 0.95
-2 -5 -18 12.58 1.07
-2 5 -17 9.27 0.95
2 5 -17 8.36 0.81
2 -5 -17 6.41 0.81
-2 -5 -17 7.15 0.93
-2 5 -16 64.04 2.11
2 5 -16 64.15 1.84
-2 -5 -16 59.52 2.15
-2 5 -15 3.67 0.84
-2 5 -15 4.29 0.63
2 -5 -15 3.27 0.7
-2 -5 -15 4.6 0.87
-2 5 -14 44.32 1.5
-2 -5 -14 41.12 1.9
-2 -5 -13 2.94 0.83
-2 5 -13 3.17 0.61
2 -5 -13 2.15 0.69
-2 5 -12 4.69 0.67
2 -5 -12 3.93 0.74
-2 -5 -12 4.16 0.87
-2 5 -11 11.86 0.9
2 -5 -11 10.06 0.98
-2 -5 -11 10.42 1.11
-2 5 -10 11.8 0.92
2 -5 -10 8.46 0.91
-2 -5 -10 10.5 1.09
-2 5 -9 181.9 3.45
-2 -5 -9 171.17 2.95
-2 -5 -9 174.95 3.85
-2 5 -8 45.16 1.63
-2 -5 -8 42.07 1.31
2 -5 -8 41.19 1.69
-2 -5 -8 44.7 1.86
-2 5 -8 40.27 1.58
-2 5 -7 400.64 5.92
-2 -5 -7 388.11 5.28
-2 -5 -7 398.84 6.35
-2 5 -7 382.77 5.99
-2 -5 -6 101.01 2.12
2 -5 -6 100.01 2.58
-2 -5 -6 101.23 2.77
-2 5 -6 99.34 2.63
-2 5 -5 525.59 7.77
2 -5 -5 537.34 7.62
-2 -5 -5 540.47 6.87
-2 5 -4 139.97 2.95
-2 5 -4 148.87 3.41
-2 -5 -4 140.13 2.62
2 -5 -4 142.03 3.09
2 -5 -3 103.19 2.54
-2 5 -3 101.81 2.51
-2 5 -3 103.27 2.85
-2 -5 -3 108.67 2.79
-2 5 -2 11.53 1.09
-2 -5 -2 11.17 0.99
-2 5 -2 9.73 0.85
2 -5 -2 9.55 0.86
-2 -5 -2 10.43 0.71
-2 5 -1 49.03 1.73
2 -5 -1 52.01 1.71
-2 -5 -1 49.85 1.2
-2 -5 -1 52.72 1.46
-2 5 0 0.95 0.6
-2 -5 0 7.59 0.86
2 -5 0 0.58 0.51
-2 -5 0 5.38 0.46
-2 -5 0 1.31 0.45
2 5 1 48 1.33
-2 -5 1 53.48 1.47
-2 5 1 50.9 1.81
2 -5 1 53.14 1.72
-2 -5 1 55.37 1.86
-2 -5 1 50.61 1.29
-2 5 2 11.58 0.86
2 5 2 10.23 0.68
-2 5 2 11.39 1
-2 -5 2 11.12 0.75
2 -5 2 10.75 0.87
-2 -5 2 10.5 0.93
-2 -5 3 108.84 2.68
-2 5 3 99.59 2.7
-2 5 3 108.93 2.39
-2 -5 3 106.17 2.22
2 -5 3 104.8 2.52
-2 5 4 143.37 2.83
2 5 4 144.62 2.66
-2 -5 4 151 3.2
-2 -5 4 151.87 2.7
-2 5 4 143.29 3.29
-2 -5 4 152.7 3.25
2 -5 4 143.89 3.02
-2 5 5 531.07 7.12
2 5 5 539.19 6.89
2 -5 5 554.55 7.44
-2 5 5 529.11 7.78
-2 -5 5 543.6 6.89
-2 -5 5 525.9 7.55
-2 -5 5 550.1 7.65
-2 5 6 104.29 2.36
2 5 6 105.78 2.26
2 -5 6 100.34 2.45
-2 5 6 100.99 2.77
-2 -5 6 100.66 2.19
-2 -5 6 102.87 2.61
-2 -5 6 104.61 2.67
-2 5 7 404.77 5.69
2 5 7 393.33 5.51
-2 -5 7 398.16 5.51
-2 5 7 398.2 6.46
-2 5 7 400.57 6.26
-2 -5 7 417.24 6.22
2 -5 7 391.51 5.9
-2 -5 7 388.43 6.08
2 5 8 47.6 1.49
-2 5 8 48.46 1.55
-2 5 8 46.46 1.83
-2 -5 8 45.26 1.72
-2 -5 8 45.42 1.48
2 -5 8 42.08 1.59
-2 -5 8 46.16 1.71
2 5 9 190.4 3.32
2 -5 9 178.31 3.56
-2 5 9 188.65 3.36
-2 -5 9 180.06 3.66
-2 -5 9 186.6 3.69
-2 5 9 182.56 3.83
-2 -5 9 184.46 3.3
2 5 10 11.92 0.87
-2 5 10 10.84 0.79
-2 -5 10 10.39 0.92
-2 -5 10 10.4 0.86
-2 5 10 10.43 1.01
2 -5 10 10.16 0.88
-2 -5 10 10.59 0.94
-2 -5 11 11.83 0.94
2 5 11 12.76 0.89
-2 5 11 11.84 0.82
-2 5 11 12.4 1.18
-2 5 11 11.94 1.08
2 -5 11 11.12 0.92
-2 -5 11 11.55 0.98
-2 -5 11 11.35 0.88
2 5 12 4.71 0.7
-2 5 12 4.55 0.6
-2 -5 12 4.52 0.7
-2 5 12 4.74 0.83
2 -5 12 4.29 0.7
-2 -5 12 4.94 0.77
-2 5 12 5.52 0.97
-2 -5 12 4.97 0.72
-2 5 13 3.7 0.55
2 5 13 3.07 0.65
-2 -5 13 3.09 0.61
-2 5 13 3.25 0.86
-2 -5 13 2.93 0.73
2 -5 13 3.18 0.69
-2 5 13 2.86 0.74
-2 -5 13 2.74 0.67
2 5 14 45.73 1.63
-2 5 14 45.77 1.48
-2 5 14 45.99 1.97
-2 -5 14 43.79 1.61
-2 5 14 45.87 1.84
2 -5 14 44.03 1.74
-2 -5 14 44.06 1.77
-2 5 15 4.36 0.56
-2 -5 15 4.7 0.79
2 -5 15 4.09 0.73
-2 5 15 4.09 0.93
-2 -5 15 4.54 0.67
-2 5 15 3.97 0.78
-2 5 16 59.89 1.64
-2 5 16 61.45 2.11
-2 -5 16 62.05 2.08
-2 5 16 63.36 2.27
-2 -5 17 8.52 0.94
-2 5 17 7.35 0.62
-2 5 17 7.09 1.03
-2 5 17 8.1 0.94
-2 5 18 11.84 0.7
2 5 18 12.75 0.98
-2 5 18 14.45 1.09
-2 -5 18 12.73 1.02
2 5 19 64.24 1.85
-2 5 19 67.75 2.07
2 5 20 65.67 1.84
-2 -5 20 61.21 1.56
-2 5 20 63.38 1.97
-2 -5 20 65.65 1.95
2 5 21 21.6 1.05
-2 5 21 20.95 1.12
-2 -5 21 19.47 0.8
2 5 21 20.33 1
-2 -5 21 19.37 1.08
2 5 22 7.63 0.72
2 5 22 6.38 0.62
-2 -5 22 6.06 0.66
-2 5 22 7.57 0.73
2 5 23 89.29 1.88
2 5 23 83.83 1.88
-2 5 23 83.26 2.13
-2 5 23 86.35 2.02
2 5 24 36.39 1.11
-2 5 24 36.61 1.28
-2 5 24 36.86 1.19
-2 5 25 10.7 0.64
2 6 -22 3.03 0.32
-2 6 -22 3.49 0.36
-2 6 -21 27.52 0.87
-2 -6 -21 26.12 0.9
2 6 -21 27.82 0.81
-2 6 -21 28.58 0.96
2 6 -20 14.45 0.67
-2 6 -20 12.74 0.68
-2 -6 -20 13.59 0.76
-2 6 -20 15.82 0.79
-2 6 -20 14.74 0.76
-2 6 -19 325.38 4.56
-2 6 -19 374.82 4.97
2 6 -19 337.41 4.47
-2 6 -19 362.45 4.89
-2 -6 -19 319.15 4.85
-2 6 -18 259.17 3.92
2 6 -18 235.79 3.42
-2 6 -18 214.2 3.46
-2 6 -18 245.86 3.8
2 -6 -18 203.45 3.45
-2 -6 -18 232.42 3.87
-2 6 -17 325.28 4.73
2 6 -17 306.41 4.2
-2 -6 -17 301.5 4.76
-2 6 -17 309.09 4.61
-2 6 -17 273.73 4.19
2 -6 -17 260.3 4.31
-2 6 -16 165.54 2.96
-2 6 -16 190.16 3.51
2 6 -16 185.94 2.99
-2 -6 -16 180.35 3.52
2 -6 -16 156.07 3.14
-2 6 -15 263.44 4.43
2 6 -15 263.17 3.86
-2 -6 -15 253.06 4.49
2 6 -14 152.86 2.72
-2 -6 -14 149.25 3.32
2 6 -13 17.77 0.95
-2 6 -13 15.67 0.85
-2 -6 -13 16.64 1.19
2 -6 -13 14.83 1.04
2 -6 -12 13.5 1.02
-2 6 -12 13.47 0.83
-2 -6 -12 15.39 1.19
-2 6 -11 87.58 2.07
2 -6 -11 81.84 2.37
-2 6 -10 20.93 1.02
2 -6 -10 18.2 1.16
-2 -6 -10 21.02 1.37
-2 6 -9 35.42 1.34
2 -6 -9 31.48 1.47
-2 -6 -9 34.63 1.72
-2 6 -8 62.55 1.83
2 -6 -8 58.56 2.02
-2 6 -7 119.89 2.65
-2 -6 -7 123.36 3.15
2 -6 -7 112.29 2.89
-2 6 -7 112.33 2.67
-2 6 -6 271.53 4.53
2 -6 -6 265.55 4.82
-2 6 -6 268.6 4.74
-2 6 -5 451.58 6.59
2 -6 -5 446.18 6.83
-2 6 -5 449.33 6.9
-2 6 -4 266.66 4.53
-2 -6 -4 262.48 3.88
-2 6 -4 272.05 4.97
2 -6 -4 253.81 4.66
-2 -6 -4 283.57 5.04
-2 6 -3 272.05 5.06
-2 -6 -3 255.51 3.86
2 -6 -3 260.47 4.62
-2 -6 -3 265.97 4.95
-2 6 -2 210.48 4.43
-2 -6 -2 219.29 4.33
2 -6 -2 214.05 4.05
-2 -6 -2 208.6 3.38
-2 6 -1 240.34 4.83
2 -6 -1 237.75 4.36
-2 -6 -1 243.27 4.59
-2 -6 -1 232.09 3.67
-2 6 0 1.35 0.81
-2 6 0 3.29 0.63
2 -6 0 0.83 0.68
-2 -6 0 0.56 0.73
-2 -6 0 1.17 0.45
-2 6 1 240.17 4.89
-2 -6 1 241.98 4.5
-2 6 1 216.34 4.05
-2 -6 1 224.98 3.65
2 -6 1 231.1 4.23
-2 6 2 206.83 4.01
-2 -6 2 214.2 4.22
2 -6 2 212.19 4
-2 -6 2 214.2 3.51
-2 6 3 258.33 4.68
-2 -6 3 260.98 4.87
2 -6 3 260.9 4.56
-2 -6 3 272.32 4.86
-2 -6 3 268.83 4.13
-2 -6 4 277.22 4.83
2 6 4 249.53 4.11
-2 6 4 253.45 4.67
-2 -6 4 271.72 4.88
-2 -6 4 271.31 4.22
2 -6 4 260.91 4.56
2 6 5 455.01 6.36
-2 6 5 473.38 7.1
-2 -6 5 478.05 7.15
-2 -6 5 469.03 6.37
2 -6 5 459.53 6.75
-2 -6 5 478.08 7.05
-2 6 6 288.88 4.69
2 6 6 269.74 4.41
-2 6 6 284.47 5.08
2 -6 6 275.93 4.76
-2 -6 6 293.6 5
-2 -6 6 293.47 4.5
-2 -6 6 281.69 4.99
2 6 7 116.86 2.6
-2 6 7 119.44 3.06
-2 -6 7 121.29 2.92
-2 -6 7 129.01 2.66
2 -6 7 118.49 2.81
-2 -6 7 124.45 2.99
-2 6 7 126.18 2.75
-2 6 8 67.59 1.93
2 6 8 65.03 1.9
-2 -6 8 66.3 1.88
-2 6 8 64.33 2.22
-2 -6 8 67.19 2.09
-2 -6 8 65.76 2.13
2 -6 8 62.15 1.97
-2 6 9 37.53 1.41
2 6 9 35.49 1.41
-2 6 9 35.82 1.66
-2 -6 9 35.29 1.5
2 -6 9 36.68 1.49
-2 -6 9 35.62 1.4
-2 -6 9 35.32 1.58
2 6 10 20.31 1.11
-2 6 10 20.7 1.08
-2 -6 10 19.96 1.1
-2 6 10 20.24 1.31
-2 -6 10 20.23 1.14
2 -6 10 20.05 1.15
-2 -6 10 20.6 1.24
-2 6 11 94.63 2.22
2 6 11 97.49 2.33
-2 6 11 92.68 2.66
-2 -6 11 95.55 2.42
-2 -6 11 94.95 2.53
2 -6 11 92.35 2.4
-2 6 12 15.78 0.9
2 6 12 15.23 1.01
-2 6 12 15.46 1.18
-2 -6 12 14.52 0.94
2 -6 12 15.4 1.03
-2 -6 12 16.21 1.11
-2 6 13 17.62 0.92
2 6 13 17.51 1.08
-2 6 13 17.28 1.2
-2 -6 13 17.09 0.99
2 -6 13 17.81 1.07
-2 -6 13 17.48 1.14
-2 6 14 140.55 2.7
2 6 14 152.98 3.03
2 -6 14 153.07 3.1
-2 6 14 151.06 3.38
-2 -6 14 143.83 2.88
-2 -6 14 154.03 3.24
2 6 15 260.98 4.25
-2 6 15 247.5 4.59
-2 -6 15 257.11 4.44
2 6 16 182.93 3.35
-2 6 16 179.91 3.66
-2 -6 16 182.05 3.5
-2 -6 16 189.05 3.55
2 6 17 289.09 4.49
-2 6 17 297.35 4.89
-2 -6 17 287.84 4.64
-2 6 18 224.68 4.03
-2 6 18 230.66 4.01
-2 6 19 307.33 4.77
-2 6 19 330.84 4.97
-2 6 20 13.25 0.86
-2 6 20 10.62 0.67
-2 6 21 26.95 1.05
-2 6 22 3.01 0.4
-2 7 -17 3.74 0.44
-2 -7 -17 2.77 0.35
-2 7 -16 2.83 0.33
-2 7 -16 3.6 0.47
-2 -7 -16 2.95 0.42
-2 7 -15 10.29 0.55
2 7 -15 10.41 0.48
-2 -7 -15 10.78 0.7
2 7 -14 48.81 1.08
-2 7 -14 46.11 1.18
2 7 -13 14.28 0.61
-2 7 -13 13.5 0.66
-2 -7 -13 14.83 0.88
2 7 -12 4.05 0.41
2 -7 -12 4.11 0.49
-2 -7 -12 4.24 0.63
-2 7 -12 5.03 0.69
-2 7 -11 35.67 1.39
2 7 -11 31.72 0.94
-2 -7 -11 34.53 1.39
-2 7 -10 1.09 0.6
2 7 -10 1.47 0.37
2 -7 -10 1.39 0.46
-2 -7 -10 1.69 0.61
2 7 -9 39.95 1.08
2 -7 -9 37.05 1.36
2 7 -8 24.59 0.87
-2 7 -8 24 0.88
2 -7 -8 23.52 1.12
-2 -7 -8 27.03 1.35
-2 7 -7 118.54 2.19
2 -7 -7 113.09 2.58
-2 7 -6 10.98 0.68
2 -7 -6 11.13 0.86
-2 -7 -6 12.72 1.05
-2 7 -5 24.86 1
2 -7 -5 23.87 1.2
-2 -7 -4 21.55 1.29
-2 7 -4 19.42 0.93
2 -7 -4 19.71 1.1
-2 7 -4 19.59 1.07
-2 7 -3 55.4 1.58
2 -7 -3 55.97 1.8
-2 7 -3 56.19 1.84
-2 -7 -2 37.67 1.6
-2 7 -2 37.4 1.32
2 -7 -2 37.53 1.49
-2 -7 -2 41.87 1.72
-2 7 -2 37.47 1.57
-2 7 -1 126.86 2.61
-2 -7 -1 125.01 3.06
2 -7 -1 128.3 2.82
-2 -7 -1 137.01 3.13
-2 7 -1 130.45 3.1
-2 7 0 49.55 1.91
2 -7 0 47.46 1.66
-2 -7 0 48.9 1.84
-2 7 0 46.24 1.51
-2 -7 0 44.52 1.76
-2 -7 1 133.95 3.09
-2 7 1 135.48 3.28
-2 -7 1 134.46 3.08
2 -7 1 131.14 2.84
-2 7 2 39.93 1.79
-2 -7 2 37.07 1.58
2 -7 2 37.83 1.47
-2 -7 2 40.08 1.64
-2 7 3 60.65 2.18
-2 -7 3 58.22 1.92
2 -7 3 55.48 1.74
-2 -7 3 60.73 1.98
-2 7 4 21.91 1.45
-2 -7 4 21.56 1.18
2 -7 4 20.58 1.09
-2 -7 4 22.1 1.23
-2 7 5 27.76 1.57
-2 -7 5 27.33 1.34
-2 -7 5 27.42 1.3
2 -7 5 26.23 1.21
-2 7 6 11.74 1.16
-2 -7 6 12.01 0.96
-2 -7 6 12.74 0.91
2 -7 6 11.32 0.84
-2 -7 7 127.48 2.73
2 -7 7 126.81 2.65
-2 -7 7 132.16 2.89
-2 7 7 127.5 3.25
2 -7 8 26.9 1.17
-2 7 8 28.5 1.58
-2 7 8 23.3 1.11
-2 -7 8 26.97 1.19
-2 -7 8 28.21 1.31
-2 7 9 40.71 1.82
-2 7 9 39.35 1.42
-2 -7 9 42.38 1.42
2 -7 9 41.35 1.42
-2 -7 9 43.45 1.55
-2 -7 10 1.56 0.45
-2 7 10 1.21 0.48
2 -7 10 1.69 0.49
-2 -7 10 1.4 0.57
-2 -7 11 35.13 1.36
-2 7 11 30.53 1.24
-2 -7 11 32.45 1.15
2 -7 11 32.72 1.21
-2 7 12 5.58 0.82
-2 7 12 4.01 0.59
-2 -7 12 4.35 0.48
-2 -7 12 4.56 0.64
-2 7 13 15.89 1.1
-2 7 13 14.79 0.85
-2 -7 13 17.13 0.94
-2 7 14 56.97 1.83
-2 7 14 52.24 1.49
-2 -7 14 59.93 1.61
-2 -7 14 52.15 1.53
-2 7 15 11.81 0.86
-2 7 15 10.52 0.68
-2 7 16 2.77 0.41
-2 7 16 3.16 0.53
-2 7 17 2.98 0.45
-2 -8 -11 38.15 0.99
-2 8 -10 15.32 0.65
-2 8 -9 65.17 1.41
-2 -8 -9 62.61 1.41
-2 8 -8 17.54 0.75
-2 -8 -8 17.7 0.78
-2 8 -7 42.69 1.18
-2 -8 -7 42.83 1.23
-2 -8 -7 40.66 1.25
-2 8 -6 63.35 1.48
-2 -8 -6 61.19 1.59
-2 8 -5 161.05 2.64
-2 -8 -5 152.89 2.81
-2 8 -4 43.92 1.22
-2 -8 -4 42.22 1.35
-2 8 -3 84.16 1.74
-2 -8 -3 81.04 1.93
-2 8 -2 79.43 1.67
-2 -8 -2 85.34 1.96
-2 -8 -1 27.11 1.07
-2 -8 -1 29.79 1.13
-2 8 0 0.66 0.33
-2 -8 0 0.13 0.38
-2 -8 0 0.31 0.46
-2 -8 1 26.87 1.04
-2 -8 1 28.74 1.11
-2 8 1 25.66 0.99
-2 -8 2 89.44 1.96
-2 8 2 85.74 1.94
-2 -8 3 84.12 1.87
-2 8 3 86.62 1.98
-2 -8 4 42.92 1.24
-2 -8 4 45.75 1.36
-2 8 4 44.44 1.4
-2 -8 5 150.41 2.57
-2 8 5 155.09 2.86
-2 -8 6 66.99 1.59
-2 8 6 63.4 1.67
-2 -8 7 44.84 1.26
-2 8 7 41.39 1.33
-2 -8 8 19.44 0.82
-2 8 8 18.31 0.88
-2 -8 9 65.44 1.47
-2 8 9 63.72 1.61
-2 8 10 16.2 0.78
-2 -8 11 41.53 1.07
-2 8 11 41.58 1.16
-3 0 -29 0.17 0.26
-3 0 -29 0.03 0.22
-3 0 -28 0.15 0.33
-3 0 -28 0.11 0.3
-3 0 -27 0.07 0.39
-3 0 -27 0.11 0.37
-3 0 -26 0.01 0.28
-3 0 -26 0.13 0.42
-3 0 -25 0.08 0.35
-3 0 -25 0.13 0.47
-3 0 -24 0.06 0.41
-3 0 -24 0.33 0.52
-3 0 -23 -0.14 0.47
-3 0 -23 0.26 0.55
-3 0 -22 -0.1 0.51
-3 0 -22 0.06 0.58
-3 0 -21 -0.1 0.5
-3 0 -21 0.29 0.59
-3 0 -20 -0.02 0.53
-3 0 -19 -0.01 0.55
-3 0 -19 0.46 0.5
-3 0 -18 0.37 0.56
-3 0 -18 0.05 0.5
-3 0 -17 0.49 0.58
-3 0 -17 0.15 0.52
-3 0 -16 0.18 0.56
-3 0 -16 0.32 0.63
-3 0 -16 0.1 0.52
-3 0 -15 0.24 0.57
-3 0 -15 0.5 0.57
-3 0 -15 0.53 0.38
-3 0 -15 0.22 0.53
-3 0 -14 -0.06 0.59
-3 0 -14 0.1 0.52
-3 0 -14 0.61 0.41
-3 0 -14 0.22 0.51
-3 0 -13 0.13 0.5
-3 0 -13 0.42 0.5
-3 0 -13 0.48 0.4
-3 0 -12 0.21 0.51
-3 0 -12 0.42 0.38
-3 0 -12 0.27 0.5
-3 0 -11 0.33 0.47
-3 0 -11 0.05 0.48
-3 0 -11 0.14 0.47
-3 0 -10 0.09 0.42
-3 0 -10 0.14 0.44
-3 0 -10 0.22 0.38
-3 0 -10 0.27 0.33
-3 0 -10 -0.04 0.46
-3 0 -9 0.89 0.43
-3 0 -9 0.09 0.42
-3 0 -9 0.36 0.3
-3 0 -9 0.17 0.34
-3 0 -9 0.37 0.44
3 0 -8 -0.03 0.2
-3 0 -8 0.33 0.39
-3 0 -8 -0.07 0.27
3 0 -8 0.02 0.3
-3 0 -8 0.26 0.42
-3 0 -8 0.3 0.37
3 0 -8 0.33 0.34
-3 0 -8 -0.01 0.34
-3 0 -7 1.3 0.35
-3 0 -7 0.08 0.34
-3 0 -7 0.67 0.27
3 0 -7 0.4 0.19
3 0 -7 0.13 0.3
-3 0 -7 0.21 0.41
3 0 -7 0.1 0.31
-3 0 -7 0.01 0.34
3 0 -6 0.06 0.31
-3 0 -6 0.38 0.29
-3 0 -6 0.22 0.37
-3 0 -6 0.18 0.24
3 0 -6 0.16 0.2
3 0 -6 0.06 0.28
-3 0 -6 -0.07 0.31
-3 0 -5 0.21 0.35
-3 0 -5 0.12 0.26
-3 0 -5 -0.01 0.34
3 0 -5 0.05 0.2
3 0 -5 0.02 0.32
-3 0 -5 -0.15 0.38
3 0 -5 0.26 0.31
-3 0 -5 1.07 0.32
-3 0 -4 0.28 0.35
-3 0 -4 0.25 0.25
-3 0 -4 0.33 0.34
3 0 -4 0.17 0.2
3 0 -4 0.36 0.31
3 0 -4 0.33 0.28
-3 0 -4 0.18 0.28
-3 0 -3 0.04 0.32
3 0 -3 0.19 0.22
3 0 -3 0.11 0.27
3 0 -3 0.39 0.25
3 0 -3 0.1 0.26
-3 0 -3 0.21 0.26
-3 0 -2 0.17 0.29
3 0 -2 0.21 0.23
3 0 -2 0.1 0.27
3 0 -2 0.01 0.22
3 0 -2 -0.02 0.25
-3 0 -1 0.34 0.27
3 0 -1 0.12 0.21
3 0 -1 0.27 0.23
3 0 -1 0.28 0.26
3 0 -1 0.05 0.23
3 0 0 0.03 0.22
-3 0 0 0.59 0.27
3 0 0 0.07 0.24
3 0 0 0.13 0.24
-3 0 1 0.3 0.27
3 0 1 0.3 0.2
3 0 1 0.12 0.24
3 0 1 0.61 0.23
3 0 2 0.64 0.25
-3 0 2 0.1 0.24
3 0 2 0.02 0.23
-3 0 3 0.07 0.24
3 0 3 0.27 0.21
3 0 3 0.23 0.22
-3 0 4 0.07 0.22
3 0 4 -0.01 0.19
3 0 4 0.15 0.19
3 0 5 0.23 0.2
-3 0 5 0.45 0.22
3 0 5 0.11 0.16
-3 0 6 0.17 0.19
3 0 6 0.06 0.11
-3 0 7 0.27 0.18
-3 0 7 0.08 0.19
3 0 7 0.09 0.18
-3 0 8 0.15 0.19
-3 0 8 0.15 0.17
-3 0 9 0.12 0.18
-3 0 10 0.11 0.2
-3 0 11 0.04 0.27
-3 0 11 0.35 0.2
-3 0 12 0.02 0.43
-3 0 12 0.11 0.31
-3 0 13 0.36 0.49
-3 0 13 0.02 0.33
-3 0 14 -0.04 0.55
-3 0 14 0.16 0.42
-3 0 14 0.19 0.39
-3 0 15 0.09 0.4
-3 0 15 0.54 0.6
-3 0 15 0.24 0.44
-3 0 16 0.58 0.47
-3 0 16 0.58 0.49
-3 0 16 0.29 0.59
-3 0 17 0.33 0.65
-3 0 17 0.59 0.52
-3 0 17 0.08 0.46
-3 0 18 0.03 0.63
-3 0 18 -0.18 0.8
-3 0 18 0.01 0.52
-3 0 18 0.02 0.45
-3 0 19 0.09 0.55
-3 0 19 0.2 0.75
-3 0 19 -0.03 0.47
-3 0 20 -0.01 0.73
-3 0 20 -0.08 0.51
-3 0 21 -0.08 0.7
-3 0 21 0.23 0.5
-3 0 22 0.3 0.63
-3 0 22 -0.13 0.48
-3 0 23 0.06 0.57
-3 0 23 0.29 0.64
-3 0 23 0.01 0.49
-3 0 24 -0.22 0.56
-3 0 24 0.02 0.54
-3 0 24 -0.11 0.43
-3 0 25 0.13 0.48
-3 0 25 0.3 0.47
-3 0 25 -0.03 0.43
-3 0 26 -0.2 0.43
-3 0 26 0.05 0.39
-3 0 26 0.26 0.41
-3 0 27 0.05 0.36
-3 0 27 0.08 0.3
-3 0 27 0.09 0.36
-3 0 28 0.05 0.29
-3 0 28 0.15 0.22
-3 0 28 0.14 0.28
-3 0 29 -0.04 0.24
-3 0 29 -0.09 0.2
-3 -1 -29 4.51 0.37
-3 1 -29 4.61 0.41
-3 1 -29 4.11 0.38
-3 1 -28 9.89 0.48
-3 -1 -28 11.54 0.62
-3 1 -28 12.56 0.68
-3 -1 -28 10.43 0.53
-3 1 -28 11.71 0.65
-3 1 -27 43.51 1.17
-3 -1 -27 45.22 1.32
-3 1 -27 47.25 1.38
-3 -1 -27 43.38 1.2
-3 1 -27 45.13 1.35
-3 1 -26 41.19 1.27
-3 1 -26 45.37 1.45
-3 -1 -26 41.25 1.29
-3 -1 -26 43.53 1.39
-3 1 -26 42.63 1.39
-3 1 -25 34.02 1.25
-3 -1 -25 33.06 1.33
-3 -1 -25 33.51 1.25
-3 1 -25 32.31 1.29
-3 -1 -24 11.07 0.88
-3 1 -24 8.34 0.76
-3 -1 -24 9.12 0.78
-3 1 -24 8.64 0.85
-3 1 -23 164.76 3.2
-3 -1 -23 165.02 3.35
-3 -1 -23 162.99 3.21
-3 1 -23 162.59 3.06
-3 -1 -22 121.23 2.5
-3 1 -22 127.4 2.85
-3 -1 -22 125.26 2.98
-3 1 -22 126.29 2.74
-3 -1 -22 128.69 2.88
-3 -1 -21 142.75 2.86
-3 -1 -21 152.81 3.35
-3 1 -21 150.08 3.2
-3 1 -21 149.49 3.15
-3 -1 -21 153.28 3.26
-3 1 -20 274.56 4.69
-3 -1 -20 265.17 4.38
-3 -1 -20 277.25 4.87
-3 1 -20 274.25 4.72
-3 -1 -20 278.38 4.8
-3 1 -20 276.58 4.67
-3 1 -19 178.26 3.56
-3 1 -19 172.76 3.61
-3 -1 -19 171.3 3.68
-3 1 -19 175.05 3.54
-3 -1 -19 169.75 3.33
-3 -1 -19 170.39 3.59
-3 -1 -18 87.26 2.26
-3 1 -18 86.68 2.4
-3 1 -18 84.35 2.37
-3 1 -18 83.62 2.39
-3 -1 -18 86.01 2.43
-3 -1 -17 161.66 3.21
-3 1 -17 160.22 3.4
3 1 -17 140.89 2.62
-3 1 -17 161.62 3.3
-3 1 -17 132.16 2.4
-3 1 -17 162.5 3.41
-3 -1 -17 160.74 3.4
-3 -1 -16 539.41 7.22
-3 1 -16 511.98 7.16
-3 1 -16 538.48 7.45
-3 1 -16 528.85 7.43
-3 -1 -16 518.98 7.37
-3 1 -15 234.46 3.63
-3 -1 -15 260.81 4.38
-3 1 -15 263.71 4.53
-3 1 -15 258.26 4.51
-3 1 -15 245.6 4.27
-3 -1 -15 250.22 4.45
-3 -1 -14 101.62 2.46
-3 1 -14 100.07 2.55
-3 1 -14 101.48 2.26
-3 1 -14 104.96 2.58
-3 1 -14 95.05 2
-3 -1 -14 98.85 2.53
-3 -1 -13 442.25 6.2
-3 1 -13 425.25 5.75
-3 1 -13 443.47 6.34
-3 1 -13 406.17 5.52
-3 -1 -13 409.21 6.19
-3 -1 -12 319.13 4.89
-3 1 -12 317.32 4.53
-3 1 -12 318.52 4.98
-3 1 -12 306.8 4.39
-3 -1 -11 29.69 1.24
-3 1 -11 30.96 1.29
-3 -1 -11 30.5 1.29
-3 1 -11 29.79 1.1
-3 -1 -11 31.74 1.06
-3 1 -11 29.39 1.09
-3 1 -11 32.54 1.36
-3 -1 -10 72.19 1.9
-3 1 -10 63.94 1.85
-3 1 -10 70.61 1.9
-3 -1 -10 66.94 1.88
-3 1 -10 66.79 1.62
-3 -1 -10 75.67 1.67
-3 1 -10 80.74 1.83
-3 1 -9 135.52 2.62
-3 1 -9 124.78 2.62
-3 1 -9 134.32 2.69
-3 -1 -9 126.04 2.62
3 -1 -9 134.32 2.27
-3 1 -9 131.01 2.38
-3 -1 -9 128.39 2.62
-3 1 -8 76.26 1.89
-3 1 -8 80.16 1.97
-3 -1 -8 80.72 1.94
3 -1 -8 79.81 1.56
-3 1 -8 78.52 1.72
-3 -1 -8 77.73 1.9
3 1 -8 73.39 1.78
-3 -1 -8 76.66 1.9
-3 -1 -7 167.2 2.95
3 -1 -7 148.35 2.43
-3 1 -7 175.88 3.05
-3 -1 -7 172.74 2.98
3 -1 -7 173.35 2.6
3 -1 -7 163.82 3.16
-3 1 -7 167.01 2.96
-3 1 -7 161.25 2.73
3 1 -7 168.23 2.9
-3 1 -7 164.9 3.02
-3 -1 -7 172.56 2.97
-3 -1 -7 178.78 2.77
3 -1 -6 168.73 2.66
-3 1 -6 172.45 2.99
-3 -1 -6 178.27 3.02
3 -1 -6 179.59 2.73
-3 1 -6 176.49 3.06
-3 -1 -6 181.51 3.02
3 1 -6 187.46 2.34
3 -1 -6 172.2 3.24
-3 1 -6 174.13 2.83
3 1 -6 180.32 2.95
-3 1 -6 166.35 3.08
-3 -1 -6 178.34 2.83
-3 -1 -6 183.69 3.04
-3 -1 -5 795.45 9.59
3 -1 -5 811.61 9.38
3 -1 -5 844.11 9.37
-3 1 -5 791.93 9.59
-3 1 -5 795.97 9.62
3 -1 -5 862.44 9.4
-3 -1 -5 806.6 9.56
-3 1 -5 803.99 9.28
3 -1 -5 816.27 10
-3 1 -5 791.14 9.37
3 1 -5 884.59 8.93
3 1 -5 805.08 9.47
-3 1 -5 768.49 9.7
-3 -1 -5 816.31 9.39
-3 -1 -5 815.18 9.61
3 -1 -4 29.25 0.98
-3 -1 -4 30.12 1.06
-3 1 -4 30.71 1.05
3 -1 -4 30.34 0.95
-3 1 -4 29.85 1.05
-3 -1 -4 30.84 1.03
3 -1 -4 33.24 0.96
3 -1 -4 29.48 1.15
-3 -1 -4 31.41 0.98
3 1 -4 29.93 0.96
-3 1 -4 28.4 1.07
-3 -1 -4 32.05 1.05
-3 1 -4 30.14 0.94
3 1 -4 32.17 0.79
-3 1 -3 1153.8 13.2
-3 1 -3 1114.53 13.16
-3 -1 -3 1185.68 13.16
3 1 -3 1278.35 13.57
3 -1 -3 1170.09 13.57
3 -1 -3 1204.83 12.93
-3 -1 -3 1175.46 13.18
-3 1 -3 1166.03 13.4
3 1 -3 1154.68 13.02
-3 1 -3 1118.42 13.32
-3 -1 -3 1201.78 13.08
3 1 -3 1285.79 12.81
3 -1 -3 1207.21 13.16
3 -1 -3 1219.17 13.27
-3 1 -2 1666.44 18.75
3 1 -2 1838.91 19.12
3 -1 -2 1778.61 19.23
-3 1 -2 1701.46 19.04
3 1 -2 1777.46 18.6
3 -1 -2 1734.3 18.51
-3 1 -2 1726.91 18.88
-3 -1 -2 1753.15 18.65
3 1 -2 1794.4 18.45
-3 -1 -2 1716.46 18.72
3 -1 -2 1755.89 18.82
3 -1 -2 1792.42 19
-3 -1 -1 1610.59 18.01
-3 1 -1 1631.9 17.99
3 -1 -1 1718.42 18.47
3 1 -1 1779.68 18.38
-3 1 -1 1695.06 18.51
-3 1 -1 1625.98 18.29
3 1 -1 1635.56 17.77
3 -1 -1 1671.08 17.77
-3 -1 -1 1691.05 17.97
3 1 -1 1706.88 17.89
3 -1 -1 1722.44 18.21
-3 -1 -1 1680.14 17.97
3 -1 -1 1786.52 18.4
-3 -1 0 10.82 0.59
3 -1 0 10.58 0.65
3 1 0 11.27 0.65
3 -1 0 11.03 0.66
-3 1 0 10.96 0.68
3 1 0 11.92 0.5
-3 -1 0 11.12 0.58
-3 -1 0 10.84 0.57
3 -1 0 10.99 0.51
-3 1 0 11.3 0.74
3 -1 0 12 0.7
3 -1 1 1723.33 18.04
3 -1 1 1692.78 17.51
-3 1 1 1643.48 18.07
3 -1 1 1645.64 17.8
3 1 1 1687.23 17.97
3 -1 1 1703.28 18.15
-3 -1 1 1666.93 17.64
-3 1 1 1688.27 18.29
-3 -1 1 1654.51 17.71
3 -1 2 1739.36 18.72
3 -1 2 1823.77 19.06
3 -1 2 1775.91 18.27
-3 1 2 1717.71 18.5
-3 1 2 1701.8 18.83
3 -1 2 1664.64 18.39
3 1 2 1746.33 18.68
-3 -1 2 1708.78 18.33
-3 -1 2 1737.72 18.42
-3 1 2 1750.31 19.05
-3 1 3 1175.85 13.19
-3 1 3 1192.13 13.44
3 -1 3 1199.16 12.85
-3 -1 3 1174.37 13.19
3 -1 3 1171.43 12.86
-3 -1 3 1172.09 12.87
3 1 3 1227.91 13.32
-3 1 3 1184.72 13.61
-3 -1 3 1184.71 12.95
3 1 4 31.18 1.01
3 -1 4 30.88 0.84
-3 -1 4 29.73 0.84
-3 1 4 32.5 1.09
-3 1 4 29.97 1.09
-3 1 4 30.32 0.94
-3 -1 4 30.82 1.02
3 -1 4 30.76 0.77
-3 1 4 31.24 1.17
-3 -1 4 33.04 0.91
3 1 5 838.62 9.43
-3 1 5 839.35 9.62
-3 1 5 824.02 9.61
-3 -1 5 793.19 9.45
-3 1 5 795.27 9.2
-3 -1 5 782.15 8.89
-3 -1 5 800.92 8.93
-3 -1 5 786.14 8.96
-3 1 5 826.37 9.78
-3 -1 6 178.35 2.52
-3 1 6 177.41 2.76
3 1 6 180.07 2.87
-3 1 6 175 3.07
-3 -1 6 175.21 2.98
-3 -1 6 175.29 2.54
-3 -1 6 180.9 2.57
-3 1 6 184.81 3.21
-3 1 6 172.89 2.77
-3 1 7 165.08 2.71
-3 1 7 179.92 3.12
-3 1 7 171.48 3.02
-3 -1 7 166.29 2.93
-3 1 7 163.78 2.7
3 1 7 171.71 2.77
-3 -1 7 162.96 2.35
-3 -1 7 163.86 2.4
-3 -1 7 165.86 2.41
-3 1 7 172.24 3.08
-3 1 8 78.23 1.93
-3 1 8 79.1 1.74
-3 1 8 83.92 2.04
-3 1 8 82.03 1.95
-3 -1 8 76.1 1.87
-3 1 8 78.36 1.7
-3 -1 8 76.22 1.44
-3 -1 8 73.94 1.35
-3 -1 8 72.86 1.41
3 -1 8 81.16 2.12
-3 1 9 122.25 2.35
-3 1 9 132.26 2.72
-3 -1 9 127.66 2.58
-3 1 9 125.81 2.32
-3 -1 9 121.66 1.85
-3 -1 9 119.31 2.3
-3 -1 9 120.78 1.98
-3 -1 9 114.55 1.88
-3 1 10 66.15 1.68
-3 1 10 71.15 1.98
-3 -1 10 68 1.85
-3 -1 10 62.69 1.2
-3 1 10 67.1 1.66
-3 -1 10 62.4 1.34
-3 -1 10 64.76 1.66
-3 -1 10 62.28 1.28
-3 1 11 30.4 1.16
-3 -1 11 26.9 0.89
-3 1 11 31.73 0.99
-3 1 11 31.38 1.13
-3 -1 11 28.57 1.13
-3 -1 11 29.55 0.82
-3 1 12 307.34 4.13
-3 1 12 303.27 4.56
-3 1 12 321.9 4.84
-3 -1 12 282.9 3.98
-3 1 12 288.8 4.23
-3 1 12 305.25 4.5
-3 -1 12 286.7 4.54
-3 -1 12 288.98 3.8
-3 -1 13 392.93 5.19
-3 1 13 416.41 5.82
-3 1 13 421.89 6.04
-3 1 13 406.31 6.16
-3 1 13 396.87 5.46
-3 1 13 427.07 5.32
-3 1 13 418.13 5.75
-3 -1 13 401.77 5.86
-3 -1 13 367.46 4.89
-3 -1 14 95.24 1.97
-3 1 14 101.04 2.4
-3 1 14 101.84 2.5
-3 1 14 105.31 2.7
-3 1 14 104.25 2.09
-3 1 14 99.04 2.32
-3 -1 14 95.44 2.42
-3 1 14 92.99 2.13
-3 1 15 254.03 4.26
-3 1 15 241.72 4.3
-3 1 15 252.5 3.8
-3 1 15 253.04 4.65
-3 1 15 231.68 3.92
-3 1 15 235.86 4.09
-3 -1 15 239.15 4.29
-3 1 16 523.03 7.19
-3 1 16 482.01 6.85
-3 1 16 507.23 7.28
-3 1 16 514.07 7.66
-3 1 16 533.52 6.7
-3 1 16 488.04 6.98
-3 -1 16 495.28 7.27
-3 1 17 155.24 3.26
-3 1 17 150.92 3.29
-3 1 17 159.84 3.63
-3 -1 17 147.7 3.29
-3 1 17 145.63 3.06
-3 1 17 162.63 2.97
-3 -1 17 152.32 2.71
-3 1 17 146.23 3.14
-3 1 18 76.59 2.17
-3 1 18 83.73 2.33
-3 1 18 80.3 2.52
-3 1 18 83 2.04
-3 1 18 79.16 2.15
-3 -1 18 78.13 2.31
-3 -1 18 80.06 1.88
-3 1 19 174.75 3.57
-3 1 19 162.26 3.71
-3 1 19 155.15 3.25
-3 1 19 169.3 3.11
-3 -1 19 171.34 2.97
-3 1 19 154.33 3.29
-3 -1 19 154.76 3.44
-3 1 20 279.11 4.72
-3 -1 20 245.19 4.54
-3 1 20 255.83 4.83
-3 1 20 245.52 4.4
-3 -1 20 279.38 4.13
-3 1 20 239.29 4.39
-3 -1 20 248 4.59
-3 1 21 145.24 3.19
-3 -1 21 146.75 3.21
-3 1 21 138.38 3.25
-3 -1 21 145.09 2.72
-3 1 21 128.6 2.97
-3 -1 21 130.99 3.09
-3 1 21 135.2 3.01
-3 1 22 112.59 2.64
-3 -1 22 129.98 2.91
-3 1 22 118.42 2.91
-3 -1 22 127.82 3.38
-3 1 22 114.58 2.72
-3 -1 22 124.18 2.44
-3 -1 22 113.47 2.8
-3 -1 23 156.88 3.17
-3 1 23 149.71 3.17
-3 -1 23 159.35 3.65
-3 1 23 147.63 3.13
-3 -1 23 151.56 2.73
-3 1 23 141.78 2.95
-3 -1 23 145.83 3.15
-3 -1 24 9.36 0.81
-3 1 24 9.27 0.79
-3 -1 24 8.78 0.93
-3 -1 24 8.28 0.78
-3 1 24 7.41 0.66
-3 1 24 9.19 0.8
-3 -1 25 35.64 1.3
-3 1 25 32.49 1.24
-3 -1 25 32.26 1.4
-3 1 25 33.2 1.3
-3 -1 25 32.33 1.3
-3 1 26 41.62 1.37
-3 -1 26 42 1.3
-3 1 26 39.23 1.22
-3 -1 26 39.99 1.38
-3 1 26 37.36 1.29
-3 -1 26 39.49 1.33
-3 1 27 46.29 1.37
-3 -1 27 44.76 1.25
-3 1 27 39.54 1.06
-3 -1 27 40.75 1.22
-3 1 27 40.71 1.23
-3 -1 27 42.21 1.25
-3 1 28 12.34 0.68
-3 -1 28 11.11 0.58
-3 -1 28 9.59 0.51
-3 1 28 9.67 0.55
-3 -1 28 11.12 0.61
-3 1 29 4.47 0.4
-3 -1 29 4.22 0.33
-3 -1 29 3.92 0.34
-3 2 -29 10.66 0.49
-3 2 -28 16.31 0.63
-3 2 -28 17.46 0.7
-3 2 -27 86.19 1.74
-3 2 -27 90.23 1.84
-3 2 -26 57.28 1.5
-3 -2 -26 55 1.44
-3 2 -26 56.99 1.53
-3 2 -25 36.31 1.29
-3 -2 -25 34.6 1.22
3 2 -25 31.13 1
-3 -2 -25 32.85 1.08
-3 2 -24 28.57 1.24
-3 -2 -24 28.27 1.19
3 2 -24 26.19 0.97
-3 -2 -24 28.02 1.08
-3 -2 -24 24.51 1.09
-3 2 -24 28.89 1.19
-3 2 -23 59.56 1.84
-3 -2 -23 57.66 1.78
3 2 -23 53.15 1.44
-3 2 -23 57.92 1.77
-3 -2 -23 57.09 1.65
-3 2 -22 16.54 1.08
-3 2 -22 17.14 1.1
-3 -2 -22 17.57 1.08
3 2 -22 15.83 0.85
-3 -2 -22 17.27 0.99
-3 -2 -22 15.8 0.99
-3 2 -22 16.62 1.06
-3 2 -21 28.36 1.38
-3 2 -21 30.66 1.45
-3 -2 -21 29.44 1.39
3 2 -21 27.07 1.1
-3 2 -21 29.68 1.4
-3 -2 -21 30.08 1.32
-3 -2 -21 25.71 1.27
-3 2 -20 15.78 1.12
-3 2 -20 15.3 1.09
-3 -2 -20 16.68 1.12
3 2 -20 13.94 0.86
-3 2 -20 16.23 1.11
-3 -2 -20 15.12 1.02
-3 -2 -20 13.27 0.99
-3 -2 -19 190.91 3.3
-3 2 -19 201.3 3.98
-3 2 -19 201.46 3.84
-3 -2 -19 210.59 4.1
3 2 -19 195.49 3.35
-3 2 -19 207.32 3.99
-3 -2 -19 205.77 3.89
-3 -2 -19 191.3 3.87
-3 2 -18 9.09 0.94
-3 -2 -18 10.35 0.98
3 2 -18 9.39 0.76
-3 2 -18 9.97 0.96
-3 -2 -18 9.52 0.9
-3 -2 -18 9.25 0.7
-3 2 -17 148.32 3.19
-3 -2 -17 143.64 2.81
-3 2 -17 152.26 3.33
-3 -2 -17 145.77 3.3
-3 -2 -17 146.18 3.19
-3 -2 -16 159.65 3.08
-3 2 -16 166.55 3.43
-3 -2 -16 165.58 3.53
-3 2 -16 147.12 2.62
-3 2 -16 176.84 3.62
-3 -2 -16 159.19 3.4
-3 -2 -15 281.58 4.43
-3 -2 -15 278.95 4.89
-3 2 -15 280.54 4.91
-3 2 -15 273.14 4.43
-3 -2 -15 279.73 4.77
-3 2 -14 141.92 3.14
-3 -2 -14 146.86 3.2
-3 2 -14 138.2 2.82
-3 -2 -14 139.06 2.83
-3 2 -14 135.62 2.53
-3 -2 -14 141.57 3.08
-3 -2 -14 130.46 2.96
-3 2 -13 367.07 5.79
-3 -2 -13 376.12 5.85
-3 2 -13 384.06 5.43
-3 -2 -13 376.01 5.78
-3 -2 -13 375.09 5.46
-3 2 -13 374.89 5.21
-3 -2 -12 257 4.18
-3 2 -12 250.52 4.39
-3 2 -12 271.75 4.47
-3 -2 -12 258.75 4.5
-3 2 -12 260 4.1
-3 2 -12 257.63 4
-3 -2 -12 254.63 4.39
-3 -2 -11 5.48 0.64
-3 2 -11 5.78 0.75
-3 -2 -11 5.71 0.71
-3 2 -11 5.96 0.77
-3 2 -11 5.7 0.64
-3 2 -11 5.71 0.75
-3 -2 -11 5.65 0.72
-3 -2 -10 69.31 1.82
-3 2 -10 65.12 1.9
-3 -2 -10 69.02 1.95
-3 2 -10 70.95 1.98
-3 2 -10 68.04 1.76
-3 2 -10 65.76 1.97
-3 -2 -10 67.84 1.91
-3 -2 -9 70.62 1.8
-3 2 -9 64.2 1.88
-3 2 -9 71.7 1.92
-3 2 -9 66.24 1.94
-3 2 -9 70.9 1.79
-3 -2 -9 69.42 1.9
-3 -2 -8 137.68 2.63
-3 2 -8 131.48 2.7
-3 2 -8 137.76 2.76
-3 2 -8 139.06 2.63
-3 2 -8 130.88 2.78
-3 -2 -8 140.9 2.76
-3 2 -7 37.65 1.31
-3 2 -7 38.8 1.35
-3 2 -7 38.99 1.28
-3 2 -7 37.76 1.36
-3 -2 -7 40.39 1.35
-3 -2 -7 40.37 1.29
-3 -2 -6 10.21 0.68
-3 2 -6 9.93 0.69
-3 2 -6 10.14 0.74
-3 2 -6 9.93 0.72
-3 -2 -5 321.44 4.53
-3 2 -5 319.01 4.57
-3 2 -5 320.29 4.68
-3 2 -5 323.76 4.12
-3 2 -5 307.55 4.64
-3 -2 -4 44.13 1.29
3 -2 -4 47.43 1.29
-3 2 -4 42.67 1.26
3 -2 -4 42.3 1.48
-3 2 -4 42.61 1.33
-3 2 -4 44.39 1.07
-3 2 -4 44.03 1.43
-3 2 -4 41.59 1.33
-3 2 -4 43.36 1.46
-3 -2 -3 131.41 2.36
-3 2 -3 122.91 2.3
3 -2 -3 132.76 2.48
-3 2 -3 118.07 2.36
-3 2 -3 131.53 2.12
-3 2 -3 123.37 2.4
3 -2 -3 132.98 2.39
-3 2 -2 94.33 1.9
3 -2 -2 98.41 2.09
3 2 -2 99.54 2.23
-3 2 -2 93.78 1.96
-3 2 -2 101.55 1.8
-3 -2 -2 103.12 2
-3 2 -2 96.43 2.01
-3 -2 -2 97.01 1.79
-3 -2 -2 102.33 2.01
3 -2 -2 102.86 2.06
-3 2 -1 234.12 3.43
3 -2 -1 237.31 3.71
-3 2 -1 228.09 3.49
3 2 -1 251.21 3.94
-3 2 -1 247.9 3.38
-3 2 -1 229.42 3.56
-3 -2 -1 242.2 3.31
3 2 -1 239.17 3.14
-3 -2 -1 250.8 3.6
3 -2 -1 252.77 3.75
-3 2 -1 234.59 3.97
-3 -2 -1 249.54 3.54
3 -2 0 50.5 1.45
3 2 0 55.41 1.52
-3 2 0 57.71 1.33
-3 2 0 47.66 1.53
-3 -2 0 55.26 1.45
-3 -2 0 57.02 1.38
-3 2 0 50.58 1.32
-3 -2 0 55.13 1.34
-3 2 0 51.66 1.66
-3 2 1 237.79 4.1
3 -2 1 252.91 3.93
-3 2 1 245.46 3.52
-3 2 1 245.7 3.96
3 2 1 246.87 3.81
-3 -2 1 250.47 3.77
-3 -2 1 247.47 3.54
-3 2 2 101.55 2.41
3 -2 2 102.41 2.23
-3 -2 2 94.74 2.07
-3 2 2 101.48 1.96
-3 2 2 96.3 2.23
-3 -2 2 103.67 2.13
3 2 2 101.04 2.09
-3 -2 2 102.56 1.89
-3 2 3 128.53 2.81
3 -2 3 125.41 2.62
-3 -2 3 134.94 2.6
-3 -2 3 131.49 2.15
-3 2 3 133.41 2.39
-3 2 3 124.54 2.63
-3 -2 3 135.18 2.54
-3 -2 3 130.17 2.21
3 -2 3 133.6 2.69
3 2 3 140.23 2.56
-3 2 4 45.18 1.61
3 2 4 45.94 1.34
-3 -2 4 43.59 1.43
3 -2 4 46.6 1.53
-3 2 4 46.01 1.31
-3 2 4 43.31 1.46
-3 2 4 45.02 1.34
-3 -2 4 46.21 1.39
-3 -2 4 42.75 1.07
-3 -2 4 45.76 1.16
-3 -2 4 44.74 1.11
-3 2 5 328.1 5.19
-3 -2 5 322.34 4.98
-3 2 5 333.72 4.67
-3 2 5 322.36 4.94
-3 -2 5 334.18 4.8
-3 2 5 318.23 4.67
-3 -2 5 329.62 4.16
-3 -2 5 323.57 4.28
-3 -2 5 336.96 4.22
-3 2 6 9.71 0.84
-3 -2 6 9.93 0.77
-3 2 6 9.57 0.53
-3 2 6 10.45 0.7
-3 2 6 10.58 0.82
-3 -2 6 9.69 0.71
-3 2 6 10.24 0.69
-3 -2 6 10.62 0.53
-3 -2 6 10.74 0.56
-3 -2 6 11.5 0.57
-3 2 7 39.17 1.56
-3 2 7 38.46 1.1
-3 2 7 40.69 1.34
-3 2 7 40.88 1.47
-3 -2 7 40.15 1.38
-3 -2 7 39.17 1.06
-3 -2 7 40.9 0.99
-3 2 7 40.5 1.32
-3 -2 7 39.58 1.02
-3 2 8 134.96 2.42
-3 2 8 148.2 3.12
-3 2 8 141.65 2.7
-3 2 8 146.87 2.79
-3 -2 8 135.69 2.27
-3 -2 8 144.18 2.83
-3 -2 8 141.67 2.14
-3 2 8 132.11 2.09
-3 -2 8 132.46 2.16
-3 2 9 73.84 2.13
-3 2 9 71 1.66
-3 -2 9 74.28 1.97
-3 -2 9 72.47 1.54
-3 2 9 69.91 1.41
-3 -2 9 67.4 1.35
-3 2 9 70.91 1.85
-3 -2 9 67.33 1.44
-3 2 10 70.95 2.11
-3 2 10 68.83 1.68
-3 2 10 67.37 1.43
-3 -2 10 70.17 1.96
-3 -2 10 67.31 1.49
-3 2 10 69.47 1.86
-3 2 11 6.71 0.78
-3 2 11 6.18 0.59
-3 2 11 6.04 0.52
-3 -2 11 5.82 0.71
-3 -2 11 5.72 0.52
-3 2 11 5.98 0.66
-3 -2 11 5.53 0.48
-3 2 12 254.92 4.52
-3 2 12 262.18 4.08
-3 2 12 273.96 4.65
-3 2 12 269.48 4.43
-3 -2 12 265.21 4.46
-3 -2 12 252.8 3.74
-3 2 12 257.15 3.73
-3 2 12 264.16 4.35
-3 -2 12 246.64 3.53
-3 -2 12 254.71 4.33
-3 2 13 382.77 5.45
-3 2 13 364.9 5.24
-3 2 13 395.67 6.06
-3 2 13 409.52 5.89
-3 -2 13 347.34 5.67
-3 -2 13 370.09 5.04
-3 2 13 372.3 5.03
-3 2 13 386.71 5.75
-3 -2 13 372.19 5.72
-3 2 14 140.92 2.87
-3 2 14 143.22 3.29
-3 -2 14 136.44 2.59
-3 2 14 138.03 2.56
-3 2 14 141.7 3.07
-3 -2 14 138.54 3.07
-3 2 14 137.77 2.73
-3 2 15 275.85 4.38
-3 2 15 272.83 4.51
-3 2 15 291.72 5.08
-3 2 15 287.67 4.8
-3 -2 15 270.37 4.15
-3 2 15 265.52 4.08
-3 2 15 281.14 4.77
-3 -2 15 271.13 4.78
-3 2 16 167.66 3.28
-3 2 16 155.95 3.1
-3 2 16 170.04 3.72
-3 2 16 171.58 3.48
-3 2 16 154.05 2.87
-3 2 16 163.66 3.45
-3 -2 16 158.94 3.46
-3 2 17 146.51 3.09
-3 2 17 151.98 3.5
-3 2 17 139.77 2.95
-3 2 17 146.84 3.23
-3 -2 17 141.9 2.57
-3 2 17 150.07 3.26
-3 -2 17 140.36 3.28
-3 2 18 9.76 0.91
-3 2 18 10.71 1.03
-3 2 18 9.26 0.92
-3 2 18 9.59 0.8
-3 -2 18 9.85 0.71
-3 2 18 9.9 0.91
-3 -2 18 9.33 0.95
-3 2 19 195.54 3.82
-3 -2 19 198.54 3.94
-3 2 19 193.67 3.9
-3 2 19 189.61 3.64
-3 -2 19 199.55 3.22
-3 2 19 200.48 3.94
-3 -2 19 200 4
-3 2 20 15.32 1.06
-3 2 20 13.84 0.93
-3 -2 20 15.45 1.11
-3 2 20 14.92 1.06
-3 -2 20 14.34 0.84
-3 2 20 14.39 1.05
-3 -2 20 14.62 1.07
-3 2 21 29.09 1.38
-3 -2 21 30.58 1.41
-3 2 21 29.53 1.37
-3 -2 21 29.37 1.11
-3 2 21 27.04 1.25
-3 2 21 26.69 1.33
-3 -2 21 27.61 1.36
-3 2 22 16.9 1.09
-3 -2 22 16.58 0.86
-3 -2 22 17.04 1.05
-3 2 22 17.15 1.05
-3 2 22 15.23 0.94
-3 2 22 15.84 1.04
-3 -2 22 15.54 1.03
-3 2 23 56.06 1.79
-3 -2 23 56.58 1.72
-3 2 23 55.54 1.72
-3 2 23 50.29 1.68
-3 2 23 49.29 1.62
-3 -2 23 53.06 1.41
-3 2 23 51.73 1.72
-3 -2 23 52.39 1.73
-3 2 24 28.72 1.29
-3 -2 24 27.84 1.15
-3 2 24 26.88 1.1
-3 -2 24 28.07 1.42
-3 2 24 26.14 1.17
-3 2 24 23.76 1.09
-3 -2 24 26.35 1.19
-3 -2 25 34.13 1.19
3 2 25 31.82 0.94
-3 2 25 33.52 1.1
-3 -2 25 35.29 1.41
-3 2 25 29.73 1.15
-3 2 25 33.46 1.21
-3 -2 25 33.77 1.25
-3 -2 26 52.94 1.36
3 2 26 46.81 1.05
-3 2 26 46.62 1.14
-3 -2 26 52.36 1.52
-3 2 26 44.21 1.32
-3 2 26 47.82 1.34
-3 -2 26 51.2 1.43
-3 -2 27 77.36 1.54
-3 -2 27 76.52 1.69
-3 -2 27 77.58 1.66
-3 -2 28 15.26 0.57
-3 -2 28 15.55 0.63
-3 3 -27 45.54 1.05
-3 3 -27 48.27 1.19
-3 3 -26 79.31 1.61
3 3 -26 74.44 1.47
-3 3 -26 79.18 1.74
-3 3 -25 82.23 1.86
-3 3 -25 79.15 1.78
-3 3 -24 30.08 1.2
3 3 -24 27.52 1.01
-3 3 -24 30.1 1.18
-3 3 -23 27.33 1.17
-3 3 -23 27.85 1.27
3 3 -23 27.73 1.05
-3 3 -23 29.42 1.24
-3 -3 -23 25.31 0.91
-3 3 -22 79.13 2.07
-3 -3 -22 77.75 1.96
3 3 -22 78.21 1.82
-3 -3 -22 73.46 1.74
-3 3 -21 14.85 1.05
-3 -3 -21 14.08 0.92
3 3 -21 13.49 0.86
-3 3 -21 13.91 0.99
-3 -3 -21 13.7 0.81
-3 -3 -21 13.59 0.93
-3 3 -20 140.55 3.06
-3 -3 -20 146.53 3.05
3 3 -20 148.94 2.83
-3 3 -20 151.68 3.28
-3 -3 -20 141.3 2.82
-3 -3 -20 134.72 3.06
-3 3 -19 87.51 2.45
-3 3 -19 85.73 2.33
-3 -3 -19 83 2.27
3 3 -19 86.11 2.09
-3 3 -19 88.74 2.45
-3 -3 -19 83.49 2.13
-3 3 -18 26.93 1.41
-3 3 -18 25.03 1.36
-3 -3 -18 24.01 1.27
3 3 -18 26.32 1.22
-3 3 -18 25.37 1.4
-3 -3 -18 23.5 1.17
-3 -3 -18 23.92 1.29
-3 3 -17 67.46 2.15
-3 3 -17 67.36 2.18
-3 -3 -17 62.37 2.02
-3 -3 -17 63.49 1.92
-3 -3 -17 59.37 2.07
-3 3 -16 439 6.62
-3 -3 -16 426.43 6.45
-3 -3 -16 426.29 6.26
-3 3 -15 284.99 4.92
-3 -3 -15 282.64 4.81
-3 3 -15 257.86 3.91
-3 -3 -15 288.36 4.68
-3 -3 -15 261.89 4.79
-3 -3 -14 79.93 2.3
-3 3 -14 81.35 2.42
-3 3 -14 78.35 1.88
-3 -3 -14 80.1 2.21
-3 -3 -14 76.26 2.3
-3 -3 -13 92.17 2.45
-3 3 -13 93.06 2.5
-3 3 -13 90.7 2.54
-3 3 -13 89.64 2.1
-3 -3 -13 89.23 2.37
-3 -3 -13 86.04 2.38
-3 -3 -13 89.13 1.99
-3 -3 -12 55.67 1.86
-3 3 -12 59.48 1.95
-3 3 -12 58.56 1.99
-3 -3 -12 56.08 1.84
-3 -3 -12 53.71 1.8
-3 -3 -12 56.48 1.55
-3 -3 -11 62.69 1.96
-3 3 -11 64.54 2
-3 3 -11 62.42 2.03
-3 -3 -11 63.61 1.91
-3 -3 -11 61.32 1.89
-3 -3 -11 64.16 1.67
-3 -3 -10 46.92 1.66
-3 3 -10 47.38 1.72
-3 3 -10 44.6 1.7
-3 -3 -10 47.02 1.62
-3 -3 -10 44.12 1.55
-3 -3 -10 47.48 1.43
-3 3 -9 133.62 2.85
-3 3 -9 143.22 3.03
-3 3 -9 132.4 2.99
-3 -3 -9 137.65 2.9
-3 -3 -9 137.76 2.61
-3 3 -8 9.88 0.78
-3 3 -8 10.13 0.89
-3 3 -8 9.28 0.83
-3 -3 -8 9.97 0.83
-3 -3 -8 9.32 0.7
-3 3 -7 390.33 5.58
-3 3 -7 393.18 5.74
-3 3 -7 386.05 5.68
-3 -3 -7 396.89 5.64
-3 3 -7 374.12 5.74
-3 -3 -7 393.36 5.38
-3 3 -6 76.28 1.91
-3 3 -6 77.15 2.04
-3 3 -6 76.33 1.74
-3 3 -6 72.58 1.98
-3 -3 -6 77.64 1.96
-3 3 -6 77.17 2.13
-3 -3 -6 78.57 1.83
-3 3 -5 65.73 1.72
-3 3 -5 65.69 1.85
-3 3 -5 69.8 1.61
-3 3 -5 69.47 1.99
-3 3 -5 63.79 1.8
-3 -3 -5 70.06 1.82
-3 3 -5 68.59 2
-3 -3 -5 71.06 1.7
-3 3 -4 289.05 4.32
-3 3 -4 295.87 4.58
-3 3 -4 292.78 4.15
-3 3 -4 306.7 4.87
-3 3 -4 287.84 4.5
-3 -3 -4 314.38 4.54
-3 3 -4 300.54 4.91
-3 -3 -4 313.25 4.31
-3 3 -3 209.91 3.38
-3 3 -3 221.63 3.37
-3 3 -3 225.04 3.96
-3 -3 -3 227.38 3.38
-3 -3 -3 234.85 3.68
-3 -3 -3 231.99 3.44
-3 3 -3 212.15 3.55
-3 3 -3 222.64 4.05
-3 3 -2 622 7.61
-3 -3 -2 659.45 7.64
-3 3 -2 638.35 8.35
-3 3 -2 595.85 7.74
-3 -3 -2 658.78 7.9
-3 -3 -2 650.01 7.67
-3 3 -2 619.53 8.46
-3 3 -1 289.42 4.02
-3 -3 -1 285.27 3.93
-3 3 -1 287.24 4.65
-3 3 -1 263.41 4.03
-3 -3 -1 271.62 4.1
-3 -3 -1 297.8 4.02
-3 3 0 8.78 0.62
-3 3 0 8.68 0.82
-3 -3 0 9.36 0.61
-3 -3 0 9.54 0.6
-3 3 1 283.39 4.11
-3 3 1 284.49 4.69
-3 -3 1 291.71 4.5
-3 -3 1 283.72 3.92
-3 -3 1 294.8 3.98
-3 3 2 627.44 8.73
-3 3 2 637.64 7.75
-3 -3 2 634.03 7.45
-3 -3 2 646.49 7.5
-3 3 3 232.24 3.59
-3 3 3 226.12 4.33
-3 -3 3 231.51 3.91
-3 -3 3 233.03 3.29
-3 -3 3 233.17 3.33
-3 3 4 309.52 5.27
-3 -3 4 315.93 4.85
-3 3 4 312.57 4.51
-3 -3 4 307.58 4.3
-3 -3 4 309.12 4.12
-3 3 5 71.37 2.27
-3 3 5 72.83 1.83
-3 3 5 69.57 1.96
-3 -3 5 76.38 2.01
-3 -3 5 69.59 1.51
-3 3 6 79.36 2.41
-3 3 6 79.79 1.94
-3 3 6 71.53 2.17
-3 -3 6 80.77 2.1
-3 3 6 76.77 2.08
-3 -3 6 77.29 1.69
-3 3 7 417.33 6.29
-3 -3 7 405.08 5.92
-3 3 7 414.1 5.97
-3 -3 7 403.86 5.25
-3 3 8 9.62 0.63
-3 3 8 10.47 0.97
-3 -3 8 10.23 0.85
-3 3 8 9.65 0.85
-3 -3 8 9.92 0.68
-3 3 9 132.25 2.51
-3 -3 9 133.95 2.46
-3 -3 9 141.9 2.99
-3 3 9 140.91 3
-3 -3 9 132.69 2.29
-3 3 10 45.37 1.38
-3 -3 10 46.27 1.67
-3 3 10 48.26 1.71
-3 -3 10 46.3 1.33
-3 -3 10 45.5 1.5
-3 -3 10 45.39 1.25
-3 3 11 64.87 1.71
-3 -3 11 62 1.6
-3 -3 11 59.49 1.79
-3 -3 11 59.72 1.47
-3 3 11 63.82 2.02
-3 3 12 55.45 1.63
-3 3 12 61.51 2.2
-3 3 12 62.12 1.87
-3 -3 12 55.66 1.55
-3 3 12 59.61 1.94
-3 -3 12 52.51 1.73
-3 3 13 90.75 2.68
-3 3 13 85.24 2.15
-3 3 13 97.22 2.82
-3 3 13 97.25 2.42
-3 3 13 93.17 2.49
-3 3 13 86.28 2.07
-3 -3 13 89.01 2.09
-3 3 14 81.86 2.51
-3 3 14 80.27 2.09
-3 3 14 86.99 2.68
-3 3 14 90.85 2.33
-3 3 14 75.37 1.97
-3 -3 14 80.84 1.99
-3 3 14 83.57 2.38
-3 -3 14 81.91 2.35
-3 3 15 282.55 5.08
-3 3 15 283.83 4.62
-3 3 15 303.45 5.48
-3 3 15 309.13 4.88
-3 3 15 275.3 4.46
-3 -3 15 268.1 4.41
-3 3 15 290.7 5.01
-3 -3 15 280.63 4.92
-3 3 16 437.91 6.33
-3 3 16 463.68 7.22
-3 3 16 460.55 6.52
-3 3 16 410.36 6.06
-3 -3 16 400.96 6
-3 3 16 436.44 6.66
-3 -3 16 433.52 6.6
-3 3 17 63.95 1.94
-3 3 17 69.19 2.42
-3 3 17 65.29 1.98
-3 3 17 58.59 1.78
-3 3 17 63.93 2.11
-3 -3 17 58.48 1.48
-3 -3 17 61.56 2.07
-3 3 18 23.21 1.23
-3 3 18 25.34 1.23
-3 3 18 22.84 1.12
-3 3 18 25.05 1.35
-3 -3 18 22.49 0.91
-3 -3 18 23.98 1.33
-3 3 19 86.02 2.34
-3 3 19 84.91 2.22
-3 3 19 82.56 2.4
-3 -3 19 81.06 1.76
-3 -3 19 80.18 2.38
-3 3 20 147.53 3.17
-3 3 20 143.86 2.92
-3 -3 20 142.55 3.03
-3 3 20 130.38 2.83
-3 3 20 136.72 3.16
-3 -3 20 133.6 2.42
-3 -3 20 138.68 3.17
-3 3 21 14.08 1.01
-3 3 21 14.21 0.88
-3 -3 21 14.12 0.96
-3 3 21 12.36 0.84
-3 -3 21 12.82 0.72
-3 3 21 12.42 1
-3 -3 21 13.01 0.99
-3 3 22 81.36 2.2
-3 3 22 74.34 1.85
-3 -3 22 76.17 2.01
-3 3 22 78.14 2.3
-3 -3 22 71.82 1.57
-3 3 22 72.87 2.12
-3 -3 22 76.01 2.1
-3 3 23 27.11 1.26
3 3 23 29.79 1.05
-3 3 23 25.45 0.98
-3 -3 23 27.79 1.12
-3 3 23 27.13 1.29
-3 3 23 29.41 1.29
-3 -3 23 27 1.19
3 3 24 27.78 0.98
-3 -3 24 26.54 1.01
-3 3 24 25.24 0.88
-3 3 24 25.42 1.15
-3 3 24 25.09 1.13
-3 -3 24 26.78 1.1
3 3 25 72.58 1.49
-3 -3 25 72.61 1.58
-3 -3 25 76.62 1.98
-3 3 25 71.18 1.78
-3 -3 25 71.48 1.7
-3 -3 26 72.3 1.43
3 3 26 68.47 1.32
-3 -3 26 74.48 1.71
-3 -3 26 73.14 1.58
-3 3 26 69.88 1.6
-3 -3 27 43.64 1.1
-3 -3 27 43.35 1.05
3 4 -25 19.17 0.69
-3 4 -25 17.19 0.68
-3 4 -24 19.42 0.87
3 4 -24 18.52 0.76
-3 4 -24 20.85 0.91
-3 4 -23 38.64 1.25
-3 4 -23 39.81 1.32
3 4 -23 37.31 1.14
-3 4 -23 40.69 1.33
-3 4 -22 5.04 0.64
-3 4 -22 4.37 0.61
3 4 -22 4.5 0.57
-3 4 -22 4.9 0.65
-3 -4 -22 3.45 0.48
-3 4 -21 49.26 1.62
-3 4 -21 45.48 1.5
3 4 -21 49.48 1.43
-3 4 -20 29.13 1.32
-3 4 -20 27.64 1.26
3 4 -20 28.72 1.16
-3 4 -19 252.78 4.31
-3 4 -19 255.57 4.3
3 4 -19 258.32 3.97
-3 -4 -19 220.06 3.52
-3 -4 -19 224 4.06
-3 4 -18 4.37 0.72
-3 4 -18 3.48 0.8
3 4 -18 4.54 0.72
-3 4 -18 3.69 0.78
-3 -4 -18 3.3 0.48
-3 -4 -18 3.14 0.62
-3 4 -17 171.11 3.48
-3 4 -17 174.01 3.62
-3 -4 -17 159.26 2.96
-3 -4 -17 159.31 3.4
-3 4 -16 191.77 3.79
-3 4 -16 205.98 3.68
-3 4 -16 200.2 4
-3 -4 -16 182.55 3.32
-3 -4 -16 180.06 3.74
-3 4 -15 248.56 4.48
-3 4 -15 264.03 4.35
-3 4 -15 264.21 4.7
-3 -4 -15 231.92 4.01
-3 -4 -15 235.22 4.44
-3 4 -14 119.69 2.88
-3 4 -14 122.3 2.97
-3 4 -14 127.89 2.82
-3 4 -14 123.85 3.04
-3 -4 -14 118.94 2.61
-3 -4 -14 113.62 2.87
-3 4 -13 280.44 4.79
-3 4 -13 289.88 4.98
-3 4 -13 299.65 4.8
-3 4 -13 293.34 5.08
-3 4 -13 269.12 4.24
-3 -4 -13 283.26 4.56
-3 -4 -13 262.35 4.8
-3 4 -12 248.8 4.41
-3 4 -12 265.81 4.68
-3 4 -12 272.48 4.49
-3 4 -12 257.42 4.68
-3 -4 -12 253.74 4.26
-3 4 -11 2.63 0.64
-3 4 -11 2.54 0.76
-3 4 -11 2.85 0.74
-3 4 -11 2.59 0.7
-3 -4 -11 2.42 0.63
-3 -4 -11 2.49 0.58
-3 4 -10 11.89 0.93
-3 4 -10 11.96 1.02
-3 4 -10 12.02 1
-3 4 -10 10.66 0.95
-3 -4 -10 11.63 0.88
-3 -4 -10 10.58 0.91
-3 4 -9 65.16 1.97
-3 4 -9 74.33 2.19
-3 4 -9 78.8 2.25
-3 4 -9 71.37 2.17
-3 -4 -9 67.64 1.48
-3 -4 -9 74.56 2.04
-3 -4 -9 69.16 2.06
-3 -4 -9 71.35 1.58
-3 4 -8 66.46 1.92
-3 4 -8 67.47 2.11
-3 4 -8 66.44 2.08
-3 4 -8 65.14 2.04
-3 -4 -8 66.59 1.48
-3 -4 -8 68.33 1.94
-3 -4 -8 67 1.99
-3 -4 -8 68.03 1.55
-3 4 -7 47.72 1.58
-3 4 -7 51.9 1.83
-3 4 -7 55.56 1.88
-3 4 -7 47.76 1.72
-3 -4 -7 51.37 1.31
-3 -4 -7 51.89 1.67
-3 -4 -7 52.17 1.72
-3 4 -7 52.06 1.87
-3 -4 -7 53.48 1.38
-3 4 -6 31.74 1.26
-3 4 -6 32.7 1.38
-3 -4 -6 36.07 1.37
-3 -4 -6 35.09 1.4
-3 4 -6 36.12 1.6
-3 -4 -6 35.32 1.11
-3 -4 -6 34.44 1.06
-3 -4 -5 278.21 3.85
-3 4 -5 283.4 4.8
-3 -4 -5 277.93 4.36
-3 -4 -5 272.62 4.44
-3 -4 -5 264.92 3.88
-3 4 -5 275.72 4.89
-3 4 -4 43.86 1.45
-3 4 -4 45.14 1.73
-3 4 -4 41.13 1.45
-3 -4 -4 43.16 1.21
-3 -4 -4 45.25 1.48
-3 -4 -4 44.12 1.51
-3 -4 -4 41.73 1.24
-3 4 -4 42.46 1.77
-3 4 -3 41.33 1.38
-3 4 -3 42.91 1.7
-3 4 -3 37.22 1.33
-3 -4 -3 42.07 1.19
-3 -4 -3 40.8 1.39
-3 -4 -3 40.92 1.42
-3 -4 -3 40.36 1.21
-3 4 -3 38.33 1.72
-3 -4 -2 105.92 2.02
-3 4 -2 102.78 2.21
-3 4 -2 99.25 2.59
-3 -4 -2 105.27 2.27
-3 -4 -2 105.56 2.34
-3 -4 -2 104.74 2.06
-3 4 -2 103.71 2.82
-3 4 -1 112.83 2.98
-3 4 -1 114.61 2.35
-3 4 -1 111.68 2.8
-3 -4 -1 111.72 2.34
-3 -4 -1 112.36 2.41
-3 -4 -1 109.66 2.09
-3 -4 -1 111.41 2.09
-3 4 0 158.64 3.67
-3 4 0 161.68 2.94
-3 4 0 165.01 3.52
-3 -4 0 163.31 2.67
-3 -4 0 162.08 2.92
-3 -4 0 156.77 2.98
-3 -4 0 166 2.69
-3 4 1 112.68 2.34
-3 4 1 110.73 2.83
-3 -4 1 111.6 2.29
-3 -4 1 108.91 2.37
-3 -4 1 112.18 2.09
-3 -4 1 113.01 2.08
-3 4 2 103.09 2.25
-3 4 2 110.41 2.82
-3 -4 2 107.59 2.62
-3 -4 2 103.46 2.19
-3 -4 2 106.31 2
-3 -4 2 101.91 2.29
-3 -4 2 106.31 2.01
-3 4 3 41.21 1.38
-3 4 3 44.15 1.8
-3 -4 3 43.45 1.63
-3 -4 3 42.42 1.34
-3 -4 3 40.14 1.38
-3 -4 3 43.62 1.2
-3 4 4 42.04 1.94
-3 4 4 43.5 1.46
-3 4 4 43.12 1.81
-3 -4 4 47.9 1.73
-3 -4 4 43.96 1.44
-3 -4 4 44.34 1.24
-3 -4 4 42.42 1.34
-3 4 5 287.93 5.44
-3 4 5 283.58 5.11
-3 -4 5 287.52 4.83
-3 -4 5 269.58 4.34
-3 -4 5 282.33 3.95
-3 4 6 36.55 1.69
-3 -4 6 39.42 1.57
-3 -4 6 34.28 1.3
-3 -4 6 36.71 1.13
-3 4 7 54.37 2.09
-3 4 7 54.1 1.94
-3 -4 7 50.53 1.8
-3 -4 7 50.43 1.6
-3 -4 7 52.64 1.39
-3 4 8 67.19 1.89
-3 4 8 68.51 2.21
-3 -4 8 68.33 1.9
-3 -4 8 63.95 1.57
-3 -4 9 67.67 1.76
-3 -4 9 70.88 1.97
-3 -4 9 70.04 1.71
-3 4 10 12.23 0.89
-3 4 10 12.74 1.09
-3 -4 10 10.54 0.84
-3 -4 10 10.75 0.79
-3 4 11 2.94 0.61
-3 -4 11 3.22 0.61
-3 4 11 3.29 0.77
-3 -4 11 2.73 0.59
-3 4 12 268.71 4.34
-3 -4 12 244.15 4.51
-3 4 12 262.35 4.77
-3 -4 12 246.64 4.05
-3 -4 12 242.4 4.31
-3 4 13 303.48 4.76
-3 -4 13 286.36 4.98
-3 4 13 297.59 5.22
-3 -4 13 292.31 4.58
-3 4 14 127.66 3.4
-3 4 14 130.98 2.77
-3 -4 14 117.99 2.64
-3 -4 14 120.69 2.92
-3 4 14 126.56 3.13
-3 -4 14 119.36 2.81
-3 4 15 251.04 4.92
-3 4 15 261.65 4.22
-3 -4 15 234.34 4.4
-3 4 15 259.3 4.73
-3 -4 15 243.66 4.16
-3 -4 15 233.07 4.46
-3 4 16 193.29 4.07
-3 4 16 197.42 3.51
-3 4 16 196.29 3.97
-3 -4 16 188.53 3.8
-3 4 17 162.45 3.56
-3 4 17 178.8 3.23
-3 -4 17 157.66 2.58
-3 4 17 173.86 3.65
-3 -4 17 161.82 3.46
-3 -4 18 3.23 0.68
-3 -4 18 3.27 0.42
-3 4 18 3.29 0.57
-3 4 18 3.95 0.88
-3 4 18 3.89 0.75
-3 4 19 250.23 3.98
-3 4 19 238.95 4.72
-3 -4 19 233.32 3.38
-3 4 19 244.43 4.43
-3 -4 19 234.89 4.29
3 4 20 26.85 1.14
-3 4 20 26.87 1.07
-3 -4 20 26.43 1.16
-3 4 20 26.6 1.47
-3 4 20 27.16 1.34
-3 -4 20 24.29 0.81
-3 -4 20 26.27 1.24
3 4 21 50.72 1.49
-3 4 21 44.41 1.29
-3 -4 21 47.59 1.47
-3 4 21 46.71 1.8
-3 4 21 47.84 1.67
-3 -4 21 45.65 1.57
3 4 22 5.76 0.62
-3 4 22 3.98 0.42
-3 -4 22 4.68 0.54
-3 4 22 4.34 0.7
-3 4 22 3.94 0.63
-3 -4 22 4.46 0.57
3 4 23 37.61 1.16
-3 -4 23 33.57 1.06
-3 4 23 33.02 1.32
-3 4 23 34.28 1.28
-3 -4 23 33.38 1.16
3 4 24 18.3 0.78
-3 -4 24 17.03 0.68
-3 4 24 16.05 0.86
-3 4 24 17.68 0.87
-3 -4 24 17.17 0.77
3 4 25 19.6 0.69
-3 4 25 16.96 0.75
-3 -4 25 19.41 0.84
-3 -4 25 17.87 0.7
-3 5 -23 30.82 0.87
-3 5 -23 31.07 0.9
3 5 -23 30.29 0.84
-3 5 -22 38.14 1.11
-3 5 -22 40.32 1.15
-3 5 -21 4.26 0.5
-3 5 -21 4.48 0.53
-3 5 -21 4.71 0.56
-3 5 -20 58.56 1.56
-3 5 -20 58.8 1.57
-3 5 -20 61.9 1.67
-3 5 -19 26.73 1.12
-3 5 -19 28.48 1.19
-3 5 -19 27.69 1.19
-3 5 -18 0.82 0.48
-3 5 -18 1.16 0.55
-3 -5 -18 0.66 0.43
-3 5 -17 31.55 1.29
3 5 -17 31.2 1.22
-3 5 -17 32.5 1.38
-3 -5 -17 28.26 1.22
3 5 -16 261.55 4.08
-3 5 -16 265 4.44
-3 5 -15 232.87 4.19
-3 5 -15 233.36 3.89
-3 5 -15 235.42 4.19
-3 5 -14 38.81 1.49
-3 5 -14 42.78 1.71
-3 5 -14 44.04 1.55
-3 5 -14 42.83 1.66
-3 -5 -14 36.73 1.16
-3 -5 -14 39.38 1.56
-3 5 -13 1.56 0.53
-3 5 -13 2.73 0.78
-3 5 -13 1.54 0.61
-3 5 -13 1.83 0.6
-3 -5 -13 1.61 0.59
-3 -5 -13 1.49 0.4
-3 5 -12 3.84 0.61
-3 5 -12 4.32 0.84
-3 5 -12 4.47 0.73
-3 5 -12 4.42 0.72
-3 -5 -12 3.1 0.49
-3 -5 -12 3.44 0.66
-3 5 -11 69.2 1.96
-3 5 -11 80.3 2.38
-3 5 -11 79.86 2.19
-3 5 -11 69.98 2.15
-3 -5 -11 68.4 1.77
-3 -5 -11 70.31 2.16
-3 5 -10 105.44 2.52
-3 5 -10 129.05 3.04
-3 5 -10 129.03 2.87
-3 5 -10 114.5 2.79
-3 -5 -10 116.63 2.45
-3 -5 -10 119.63 2.87
-3 5 -9 149.05 3.28
-3 5 -9 148.91 3.2
-3 5 -9 135.8 3.02
-3 -5 -9 144.67 2.76
-3 -5 -9 135.18 3.1
-3 5 -8 125.69 3
-3 5 -8 128.42 2.98
-3 -5 -8 123.11 2.57
-3 -5 -8 116.98 2.86
-3 -5 -7 392.38 5.52
-3 -5 -7 379.84 5.97
-3 5 -6 298.31 4.95
-3 -5 -6 293.22 4.42
-3 -5 -6 270.83 4.72
-3 5 -6 271.66 4.97
-3 -5 -5 376.84 5.26
-3 -5 -5 369.06 5.66
-3 5 -5 363.43 5.99
-3 -5 -4 572.12 7.27
-3 -5 -4 549.69 7.63
-3 -5 -4 531.87 6.55
-3 5 -4 554.29 8.22
-3 5 -3 326.75 5.57
-3 -5 -3 355.04 5.07
-3 -5 -3 338.86 5.35
-3 -5 -3 337.17 4.47
-3 5 -3 345.9 6
-3 5 -2 206.13 4.1
-3 -5 -2 212.19 3.58
-3 -5 -2 199.42 3.76
-3 -5 -2 198.29 3.06
-3 5 -2 215.41 4.49
-3 5 -1 44.58 2.02
-3 5 -1 44.24 1.6
-3 5 -1 42.82 1.78
-3 -5 -1 42.97 1.61
-3 -5 -1 43.88 1.2
-3 5 0 41.22 2
-3 5 0 43.19 1.57
-3 5 0 41.74 1.78
-3 -5 0 43.52 1.75
-3 -5 0 45.64 1.45
-3 -5 0 39.78 1.55
-3 -5 0 43.28 1.21
-3 5 1 43.87 1.57
-3 5 1 45.81 2.12
-3 5 1 42.87 1.82
-3 -5 1 43.71 1.76
-3 -5 1 43.85 1.44
-3 -5 1 39.74 1.56
-3 -5 1 43.19 1.23
-3 5 2 214.2 4.66
-3 5 2 200.12 3.68
-3 -5 2 205.84 4.08
-3 -5 2 205.12 3.46
-3 -5 2 199.53 3.74
-3 -5 2 210.66 3.26
-3 5 3 324.59 5.11
3 5 3 310.21 4.54
-3 5 3 345.39 5.93
-3 -5 3 356.92 5.73
-3 -5 3 354.97 4.99
-3 -5 3 336.81 5.23
-3 -5 3 352.68 4.68
3 5 4 521.68 6.76
-3 5 4 538.51 8.2
-3 -5 4 521.04 7.87
-3 -5 4 577.81 7.15
-3 -5 4 533.95 7.42
-3 -5 4 566.06 6.85
3 5 5 345.5 4.89
-3 5 5 366.33 6.23
-3 -5 5 356.8 5.49
-3 5 6 300.63 5.77
3 5 6 268.37 4.07
-3 5 6 291.53 5.39
-3 -5 6 287.07 4.35
-3 -5 6 269.16 4.57
-3 5 7 407.63 7.1
-3 5 7 403.27 5.81
3 5 7 379.76 5.34
-3 5 7 407.77 6.7
-3 -5 7 404.59 5.58
-3 -5 7 371.54 5.81
-3 5 8 127.72 3.58
-3 5 8 131.76 2.75
3 5 8 120.89 2.43
-3 5 8 125.5 3.33
-3 -5 8 124.19 2.57
-3 -5 8 115.3 2.72
-3 5 9 146.66 3.88
3 5 9 143.94 2.73
-3 5 9 150.02 2.99
-3 5 9 146.48 3.63
-3 -5 9 142.57 3.27
-3 -5 9 138.45 2.8
-3 -5 9 135.36 2.98
-3 5 10 130.23 3.63
3 5 10 129.11 2.55
-3 5 10 135.48 2.78
-3 5 10 127.47 3.37
-3 -5 10 125.66 3.01
-3 -5 10 115.74 2.58
-3 -5 10 121.56 2.78
-3 5 11 77.08 2.75
3 5 11 76.42 1.92
-3 5 11 80.94 2.08
-3 5 11 73.74 2.6
-3 -5 11 80.79 2.3
-3 -5 11 71.73 2.1
-3 5 12 3.64 0.93
3 5 12 4.37 0.64
-3 5 12 4.02 0.63
-3 5 12 3.7 0.92
-3 -5 12 4.22 0.72
-3 -5 12 4.02 0.65
-3 5 13 2.08 0.84
3 5 13 2.24 0.59
-3 5 13 1.92 0.88
-3 5 13 1.78 0.53
-3 -5 13 1.93 0.62
-3 -5 13 1.61 0.55
-3 5 14 42.38 1.94
3 5 14 44.08 1.47
-3 5 14 44.67 1.46
-3 -5 14 40.26 1.59
-3 -5 14 41.26 1.55
-3 5 15 222.51 4.59
3 5 15 232.38 3.81
-3 5 15 232.73 3.77
-3 -5 15 216.73 4.09
-3 5 16 246.36 4.71
-3 5 16 253.55 3.94
-3 -5 16 241.64 4.33
-3 5 17 30.02 1.43
3 5 17 31.03 1.28
-3 5 17 29.93 1.11
-3 -5 17 30.07 1.32
-3 -5 18 0.74 0.49
-3 5 18 0.32 0.47
-3 5 18 0.77 0.66
-3 5 18 0.83 0.37
-3 5 18 1.05 0.59
-3 5 19 24.31 0.9
-3 -5 19 25.63 1.04
-3 5 19 26.23 1.35
-3 -5 19 25.24 1.13
-3 5 20 46.63 1.17
3 5 20 55.34 1.5
-3 -5 20 52.78 1.38
3 5 20 47.43 1.28
-3 5 20 53.15 1.76
-3 -5 20 54.32 1.55
3 5 21 4.52 0.56
-3 -5 21 4.5 0.44
3 5 21 3.81 0.41
-3 5 21 4.92 0.67
-3 -5 21 4.58 0.51
3 5 22 38.95 1.13
-3 -5 22 34.94 0.91
-3 5 22 38.24 1.3
-3 -5 22 36.92 1.08
3 5 23 29.75 0.92
-3 5 23 28.39 1
-3 -5 23 29.12 0.85
-3 6 -20 4.31 0.38
3 6 -20 4.28 0.33
-3 6 -19 46.18 1.17
3 6 -19 44.83 1.04
-3 6 -19 46.26 1.18
3 6 -18 23.89 0.8
-3 6 -18 24.53 0.9
3 6 -17 51.96 1.28
-3 6 -17 53.22 1.42
-3 6 -16 76.75 1.92
3 6 -16 78.03 1.65
-3 6 -16 74.97 1.77
-3 6 -15 37.73 1.37
3 6 -15 35.31 1.13
-3 6 -15 33.15 1.19
-3 -6 -15 30.19 1.12
-3 6 -14 5.94 0.75
3 6 -14 5.93 0.63
-3 6 -14 5.23 0.6
-3 -6 -14 4.75 0.58
-3 6 -13 49.19 1.45
-3 6 -13 49.5 1.51
-3 -6 -13 46.04 1.53
-3 6 -12 57.62 1.62
-3 6 -12 55.61 1.63
-3 -6 -12 56.75 1.73
-3 6 -11 13.94 1.02
-3 6 -11 13.52 0.87
-3 6 -11 12.28 0.81
-3 -6 -11 12.89 0.9
-3 6 -10 43.12 1.64
-3 6 -10 41.26 1.42
-3 -6 -10 38.97 1.49
-3 6 -9 27.86 1.36
-3 6 -9 28.35 1.22
-3 -6 -9 26.03 1.25
-3 6 -8 7.38 0.84
-3 6 -8 7.87 0.78
-3 -6 -8 6.22 0.53
-3 -6 -8 6.49 0.76
-3 6 -7 22.53 1.24
-3 6 -7 23.6 1.2
-3 -6 -7 21.68 0.9
-3 -6 -7 21.78 1.18
-3 6 -6 24.86 1.28
-3 6 -6 26.08 1.29
-3 -6 -6 23.54 0.97
-3 -6 -6 24.39 1.24
-3 6 -5 64.79 2.03
-3 6 -5 69.15 2.07
-3 -6 -5 65.44 1.66
-3 -6 -5 63.33 1.97
-3 6 -5 64.79 2.13
-3 6 -4 24.36 1.3
-3 -6 -4 23.25 1
-3 -6 -4 23.22 1.22
-3 6 -4 22.98 1.33
-3 6 -3 6.51 0.86
-3 -6 -3 5.98 0.63
-3 -6 -3 6.32 0.78
-3 6 -3 5.44 0.88
-3 -6 -2 98.45 2.7
-3 -6 -2 102.83 2.18
-3 -6 -2 94.66 2.47
-3 6 -2 99.2 2.87
-3 -6 -1 28.63 1.13
-3 6 -1 27.41 1.32
-3 -6 -1 27.94 1.47
-3 -6 -1 27.72 1.33
-3 6 -1 28.21 1.6
-3 6 0 129.81 3.03
-3 -6 0 132.24 3.24
-3 -6 0 141.35 2.66
-3 -6 0 136.28 2.98
-3 6 0 138.39 3.53
-3 6 1 26.83 1.4
-3 -6 1 26.26 1.47
-3 -6 1 29.4 1.17
-3 -6 1 27.59 1.29
-3 6 1 29.48 1.71
-3 6 2 106.31 3.13
-3 6 2 93.37 2.57
-3 -6 2 103.25 2.23
-3 -6 2 96.01 2.45
-3 6 3 5.42 1.08
-3 6 3 6.88 0.85
-3 -6 3 6.56 0.69
-3 -6 3 5.85 0.73
-3 6 4 24.43 1.64
-3 6 4 23.76 1.34
-3 -6 4 23.49 1.09
-3 -6 4 22.97 1.17
-3 6 5 70.78 2.03
3 6 5 59.82 1.59
-3 6 5 64.55 2.19
-3 -6 5 71.6 1.84
-3 -6 5 63.65 1.91
-3 6 6 27.11 1.28
3 6 6 22.28 1
-3 -6 6 26.78 1.17
-3 6 6 25.11 1.41
-3 -6 6 23.99 1.35
-3 -6 6 24.8 1.2
-3 6 7 25.21 1.2
3 6 7 19.39 0.96
-3 6 7 23.47 1.37
-3 -6 7 23.03 1.28
-3 -6 7 23.02 1.11
-3 -6 7 21 1.11
-3 6 8 7.08 1.12
-3 6 8 7.95 0.78
3 6 8 6.92 0.68
-3 6 8 7.48 0.96
-3 -6 8 7.57 0.82
-3 -6 8 7.01 0.72
-3 -6 8 7.51 0.75
-3 6 9 29.27 1.7
-3 6 9 31.67 1.31
3 6 9 27.48 1.12
-3 6 9 29.2 1.5
-3 -6 9 28.09 1.36
-3 -6 9 26.45 1.21
-3 -6 9 28.53 1.22
-3 6 10 40.42 1.95
-3 6 10 42.3 1.45
3 6 10 39.41 1.34
-3 6 10 40.48 1.74
-3 -6 10 41.73 1.58
-3 -6 10 39.01 1.44
-3 -6 10 40.82 1.43
-3 6 11 14.28 1.25
-3 6 11 15.39 0.91
3 6 11 13.45 0.85
-3 6 11 14.12 1.12
-3 -6 11 13.84 0.95
-3 -6 11 13.7 0.91
-3 -6 11 13.09 0.87
-3 6 12 62.15 2.25
-3 6 12 64.18 1.71
3 6 12 58.83 1.64
-3 6 12 59.87 2.05
-3 -6 12 60.68 1.81
-3 -6 12 60.47 1.74
-3 6 13 51.27 2
-3 6 13 52.37 1.49
3 6 13 49.34 1.49
-3 6 13 50.3 1.84
-3 -6 13 48.25 1.56
-3 -6 13 49.01 1.53
-3 6 14 5.25 0.84
-3 6 14 5.41 0.55
3 6 14 5.8 0.66
-3 6 14 5.51 0.78
-3 -6 14 5.78 0.67
-3 6 15 32.96 1.47
-3 6 15 33.32 1.1
3 6 15 31.9 1.18
-3 6 15 33.78 1.45
-3 -6 15 34.12 1.29
3 6 16 77.53 1.79
-3 6 16 73.87 2.04
-3 -6 16 73.92 1.84
3 6 17 48.42 1.37
-3 6 17 49.21 1.59
-3 -6 17 48.22 1.39
-3 6 17 44.38 1.42
3 6 18 22.87 0.91
-3 -6 18 21.57 0.77
-3 6 18 22.62 1.03
-3 -6 18 23.49 0.91
-3 6 19 43.9 1.33
-3 -6 19 43.56 1.15
-3 7 -15 122.63 2
-3 7 -14 13.49 0.64
-3 -7 -14 10.49 0.5
3 7 -13 6.36 0.39
-3 -7 -13 5.91 0.45
-3 7 -12 16.39 0.8
3 7 -12 16.12 0.6
-3 -7 -12 15.73 0.75
3 7 -11 52.03 1.15
-3 -7 -11 49.47 1.41
-3 7 -10 80.81 1.85
3 7 -10 77.26 1.48
-3 7 -10 78.19 1.52
-3 -7 -10 75.49 1.85
-3 7 -9 62.02 1.61
3 7 -9 60.53 1.33
-3 7 -9 61.72 1.38
-3 -7 -9 59.3 1.68
-3 -7 -9 58.64 1.5
-3 7 -8 59.29 1.59
-3 7 -8 60.03 1.41
-3 -7 -8 56.43 1.69
-3 -7 -8 56.02 1.51
-3 7 -7 146.55 2.73
-3 7 -7 150.66 2.54
-3 -7 -7 146.01 2.96
-3 -7 -7 146.06 2.72
-3 7 -6 166.1 3
-3 7 -6 174.17 2.86
-3 -7 -6 163.89 3.25
-3 -7 -6 167.2 3
-3 7 -5 164.04 3
-3 -7 -5 168.85 3.33
-3 -7 -5 171.21 3.08
-3 7 -4 245.08 3.89
-3 7 -4 262.86 3.94
-3 -7 -4 248.54 4.32
-3 -7 -4 257.05 4.04
-3 7 -3 190.33 3.19
-3 -7 -3 185.32 3.54
-3 -7 -3 181.75 3.25
-3 7 -2 53 1.56
-3 -7 -2 47.52 1.7
-3 -7 -2 50.6 1.58
-3 7 -2 50.03 1.68
-3 7 -1 95.75 2.19
-3 -7 -1 92.19 2.15
-3 -7 -1 91.98 1.83
-3 7 -1 92.35 2.38
-3 7 0 5.75 0.74
-3 -7 0 5.46 0.52
-3 -7 0 5.67 0.71
-3 7 0 6.08 0.82
-3 7 1 93.4 2.2
-3 -7 1 93.34 1.9
-3 -7 1 90.4 2.11
-3 7 1 92.8 2.47
-3 -7 2 53.57 1.41
-3 -7 2 50.31 1.54
-3 7 2 53.8 1.9
-3 -7 3 186 3.51
-3 -7 3 192.21 3.1
-3 -7 3 185.25 3.26
-3 -7 4 267.03 4.35
-3 -7 4 271.91 3.92
-3 -7 4 260.35 4.05
-3 7 4 266.8 4.71
-3 -7 5 176.16 3.31
-3 -7 5 181.11 2.98
-3 -7 5 173.36 3.05
-3 -7 6 171.6 3.18
-3 -7 6 166.7 2.93
-3 7 7 145.03 2.79
-3 -7 7 152.86 2.93
-3 -7 7 150.54 2.71
-3 7 7 153.25 3.29
-3 7 8 54.1 1.57
-3 -7 8 59.4 1.65
-3 -7 8 57.83 1.5
-3 -7 9 63.56 1.65
-3 -7 9 60.75 1.51
-3 -7 10 79.09 1.8
-3 -7 10 77.11 1.67
-3 7 10 82.13 2.17
-3 -7 11 55.62 1.42
-3 7 11 54.99 1.71
-3 7 12 14.52 0.75
-3 -7 12 15.82 0.77
-3 7 12 16.22 0.94
-3 7 13 6.38 0.51
-3 -7 13 6.83 0.53
-3 7 13 6.17 0.61
-3 7 14 12.1 0.61
-3 -7 14 13.31 0.63
-3 7 14 12.76 0.73
-3 -8 -5 3.94 0.36
-3 -8 -1 9.74 0.57
-3 -8 0 46.45 1.19
-3 -8 1 9.99 0.56
-3 -8 2 49.9 1.21
-3 -8 3 1.25 0.29
-3 -8 4 6.48 0.44
-4 0 -27 154.41 2.35
-4 0 -27 149.04 2.29
-4 0 -26 60.56 1.43
-4 0 -26 59.38 1.39
-4 0 -25 15.88 0.66
-4 0 -25 15.7 0.81
-4 0 -25 16.36 0.81
-4 0 -24 46.23 1.28
-4 0 -24 49.64 1.5
-4 0 -24 49.89 1.48
-4 0 -23 74.44 1.8
-4 0 -23 77.01 2.01
-4 0 -22 42.05 1.42
-4 0 -22 44.06 1.6
-4 0 -21 83.04 2.15
-4 0 -21 85.11 2.33
-4 0 -20 16.92 1.06
-4 0 -20 17.35 1.13
-4 0 -19 448 6.54
-4 0 -19 426.68 6.67
-4 0 -18 61.95 2.03
-4 0 -18 60.92 2.07
-4 0 -18 58.89 2.07
-4 0 -17 245.58 4.52
-4 0 -17 236.74 4.55
-4 0 -17 245.29 4.6
-4 0 -16 98.4 2.69
-4 0 -16 92.79 2.64
-4 0 -16 98.18 2.71
-4 0 -15 23.89 1.37
-4 0 -15 22.22 1.31
-4 0 -15 22 1.33
-4 0 -14 942.16 11.7
-4 0 -14 907.56 11.59
-4 0 -14 913.06 11.63
-4 0 -13 2798.58 30.36
-4 0 -13 2702.26 30.16
-4 0 -13 2791.01 29.27
-4 0 -13 2714.78 30.28
-4 0 -12 671.98 9.25
-4 0 -12 670.84 9.12
-4 0 -12 696.07 8.47
-4 0 -12 678.43 9.17
-4 0 -11 4.34 0.64
-4 0 -11 3.67 0.69
-4 0 -10 134.14 2.91
-4 0 -10 136.47 2.62
-4 0 -10 128.04 2.9
-4 0 -9 168.73 2.9
-4 0 -9 173.58 3.38
-4 0 -8 113.88 2.51
-4 0 -8 110 2.12
-4 0 -8 114.55 2.55
-4 0 -7 104.57 2.49
-4 0 -7 108.9 2.37
-4 0 -7 106.17 2.01
-4 0 -7 104.59 2.32
-4 0 -7 106.97 2.4
-4 0 -6 39.35 1.46
-4 0 -6 37.73 1.31
-4 0 -6 41.16 1.41
-4 0 -6 38.38 1.34
-4 0 -5 760.5 9.37
-4 0 -5 733.03 9.04
-4 0 -5 762.93 9.23
-4 0 -5 741.28 9.12
-4 0 -4 129.17 2.63
-4 0 -4 124.96 2.4
-4 0 -4 129.91 2.61
-4 0 -4 128.28 2.48
-4 0 -3 171.31 3.11
-4 0 -3 167.13 2.92
-4 0 -2 446.34 6.07
-4 0 -2 446.59 5.83
-4 0 -1 1310.73 14.66
-4 0 -1 1301.27 14.37
-4 0 0 1117.41 12.69
-4 0 0 1121.51 12.42
-4 0 1 1308.3 14.5
-4 0 1 1297.99 14.17
-4 0 2 441.17 5.76
-4 0 2 440.99 5.45
-4 0 2 450.63 5.76
-4 0 3 177.66 3.14
-4 0 3 169.38 3.02
-4 0 3 176.03 2.84
-4 0 4 137.3 2.67
-4 0 4 134.42 2.66
-4 0 4 132.85 2.3
-4 0 5 766.92 9.15
-4 0 5 743.49 9.24
-4 0 6 40.2 1.35
-4 0 6 38.98 1.45
-4 0 6 37.2 1.02
-4 0 6 41.91 1.09
-4 0 7 110.72 2.54
-4 0 7 107.81 1.86
-4 0 8 109.19 2.34
-4 0 8 110.88 1.88
-4 0 8 106.93 1.81
-4 0 9 170.2 3.14
-4 0 9 167.02 2.38
-4 0 9 161.39 2.44
-4 0 10 127.57 2.67
-4 0 10 137.74 3.09
-4 0 11 2.42 0.58
-4 0 11 3.2 0.76
-4 0 11 2.08 0.31
-4 0 12 676.13 8.89
-4 0 12 683.74 9.48
-4 0 13 2732.18 30.2
-4 0 13 2838.58 30.93
-4 0 14 907.14 11.32
-4 0 14 914.4 11.95
-4 0 14 882.89 10.48
-4 0 15 21.92 1.22
-4 0 15 24.02 1.51
-4 0 15 22.61 1.02
-4 0 16 94.46 2.51
-4 0 16 88.47 2.78
-4 0 16 91.66 2.06
-4 0 17 234.57 4.33
-4 0 17 239.76 3.78
-4 0 18 58.62 1.96
-4 0 18 61.74 1.69
-4 0 19 415.91 6.36
-4 0 19 445.21 5.92
-4 0 20 15.32 1.07
-4 0 20 17.18 1.28
-4 0 20 15.83 0.92
-4 0 21 81.1 2.19
-4 0 21 76.08 2.34
-4 0 21 76.35 1.81
-4 0 22 42.85 1.53
-4 0 22 41.08 1.63
-4 0 23 74.92 1.92
-4 0 23 73.29 2.04
-4 0 24 50.25 1.46
-4 0 24 46.25 1.5
-4 0 25 15.02 0.78
-4 0 25 14.85 0.79
-4 0 26 55.81 1.34
-4 0 27 132.93 2.02
-4 1 -27 12.05 0.53
-4 -1 -27 11.36 0.47
-4 1 -26 2.08 0.31
-4 -1 -26 2.36 0.38
-4 1 -26 2.3 0.36
-4 -1 -26 2.12 0.33
-4 1 -25 3.34 0.43
-4 1 -25 3.4 0.46
-4 -1 -25 3.29 0.45
-4 1 -24 3.81 0.51
-4 1 -24 4.15 0.53
-4 -1 -24 4.02 0.52
-4 1 -24 3.99 0.56
-4 -1 -23 4.31 0.44
-4 1 -23 5.45 0.62
-4 1 -23 4.68 0.6
-4 -1 -23 4.45 0.58
-4 1 -23 4.85 0.66
-4 -1 -22 4.76 0.51
-4 1 -22 5.7 0.69
-4 1 -22 4.91 0.65
-4 -1 -22 5.01 0.68
-4 1 -22 5.57 0.71
-4 -1 -21 18.53 0.93
-4 1 -21 19.93 1.13
-4 1 -21 18.91 1.07
-4 -1 -21 19.78 1.13
-4 1 -21 19.03 1.13
-4 -1 -20 0.46 0.44
-4 1 -20 0.08 0.59
-4 1 -20 0.36 0.48
-4 -1 -20 0.17 0.56
-4 1 -20 1.2 0.6
-4 -1 -19 19.23 1.05
-4 1 -19 20.02 1.26
-4 -1 -19 18.2 1.2
-4 1 -19 19.23 1.15
-4 -1 -19 19.68 1.23
-4 1 -19 18.24 1.18
-4 -1 -18 15.53 1.02
-4 1 -18 15 1.16
-4 -1 -18 15.28 1.14
-4 1 -18 15.03 1.06
-4 -1 -18 13.99 1.12
-4 1 -18 15.47 1.12
-4 -1 -17 6.18 0.76
-4 1 -17 5.33 0.87
-4 -1 -17 5.91 0.87
-4 1 -17 4.63 0.73
4 1 -17 5.54 0.51
-4 1 -17 5.62 0.83
-4 -1 -16 88.8 2.37
-4 1 -16 80.35 2.49
-4 -1 -16 87.11 2.52
-4 1 -16 82.6 2.4
4 1 -16 81.43 1.78
-4 1 -16 91.19 2.59
-4 1 -16 78.96 1.85
-4 1 -16 84.9 2.46
-4 -1 -15 1.38 0.62
-4 -1 -15 1.39 0.66
-4 1 -15 1.88 0.6
-4 1 -15 1.74 0.76
-4 1 -15 1.63 0.72
-4 1 -15 1.68 0.51
-4 1 -15 1.22 0.63
-4 -1 -14 19.85 1.21
-4 1 -14 19.14 1.23
-4 -1 -14 17.92 1.22
-4 1 -14 17.32 1.13
-4 1 -14 20.13 1.31
-4 1 -14 19.14 0.98
-4 1 -14 18.49 1.2
-4 -1 -13 5.66 0.81
-4 -1 -13 5.28 0.84
-4 1 -13 5.5 0.75
-4 1 -13 5.16 0.88
-4 1 -13 5.93 0.7
-4 1 -13 5.39 0.92
-4 -1 -13 4.87 0.82
-4 1 -13 4.68 0.77
-4 -1 -12 78.95 2.29
-4 1 -12 81.31 2.41
-4 1 -12 85.97 2.4
-4 -1 -12 79.02 2.35
-4 1 -12 81.11 2.22
-4 1 -12 80.26 2
-4 1 -12 76.56 1.96
-4 -1 -12 80.01 2.35
-4 1 -12 78.53 2.27
-4 -1 -11 9.97 0.93
-4 1 -11 10.66 0.99
-4 1 -11 9.5 0.9
-4 -1 -11 9.27 0.9
-4 1 -11 9.16 0.81
-4 1 -11 9.59 0.74
-4 1 -11 10.74 0.83
-4 -1 -11 9.47 0.93
-4 1 -11 10.1 0.89
-4 -1 -10 11.47 0.96
-4 1 -10 10.9 0.97
-4 1 -10 10.45 0.93
-4 -1 -10 10.73 0.9
-4 1 -10 10.05 0.81
-4 1 -10 10.15 0.74
-4 1 -10 11.2 0.88
-4 -1 -10 11.1 0.92
-4 1 -10 10.77 0.88
-4 1 -9 58.08 1.74
-4 -1 -9 55.93 1.83
-4 1 -9 57.74 1.91
-4 1 -9 55.42 1.82
-4 -1 -9 55.38 1.79
-4 1 -9 54.73 1.67
-4 1 -9 53.12 1.54
-4 1 -9 55.32 1.91
-4 -1 -9 52.06 1.56
-4 -1 -9 54.58 1.8
-4 1 -9 55.83 1.74
-4 -1 -8 54.89 1.78
-4 1 -8 55.53 1.83
-4 1 -8 52.28 1.73
-4 -1 -8 53.43 1.72
-4 1 -8 56.08 1.63
-4 1 -8 53.21 1.52
-4 1 -8 55.29 1.87
-4 -1 -8 57.49 1.58
-4 1 -8 56.04 1.72
-4 -1 -8 56.15 1.77
-4 1 -8 53.63 1.66
-4 -1 -7 46.6 1.61
-4 1 -7 46.84 1.63
-4 1 -7 41.19 1.5
-4 -1 -7 45.15 1.53
-4 1 -7 44.29 1.38
-4 1 -7 44.02 1.34
-4 -1 -7 45.63 1.44
-4 -1 -7 44.59 1.54
-4 1 -7 44.52 1.44
-4 1 -6 41.7 1.5
-4 1 -6 38.21 1.4
-4 -1 -6 40.62 1.42
-4 1 -6 41.37 1.27
-4 1 -6 40.98 1.29
-4 -1 -6 40.98 1.34
-4 -1 -6 40.42 1.43
-4 1 -6 42.5 1.37
-4 1 -5 147.65 2.97
-4 1 -5 144.62 2.87
-4 1 -5 145.33 2.58
-4 1 -5 149.36 2.67
-4 -1 -5 154.36 2.75
-4 -1 -5 154.35 2.91
-4 1 -5 147.71 2.7
-4 1 -4 82.44 2.06
-4 1 -4 77.77 1.93
-4 1 -4 83.04 1.85
-4 -1 -4 86.01 1.92
-4 -1 -4 84.48 2
-4 1 -4 82.52 1.83
-4 -1 -3 8.59 0.74
-4 1 -3 8.52 0.74
-4 1 -3 8.62 0.68
-4 1 -3 8.83 0.63
-4 -1 -3 9.13 0.68
-4 -1 -3 9.11 0.69
-4 1 -3 9.11 0.58
-4 -1 -2 28.73 1.13
-4 1 -2 27.89 1.11
-4 1 -2 27.6 1.05
-4 -1 -2 29.42 1.07
-4 -1 -2 30.27 1.11
-4 1 -1 43.04 1.33
-4 -1 -1 42.97 1.28
-4 1 -1 45.6 1.55
-4 -1 -1 44.49 1.31
-4 -1 -1 43.68 1.38
-4 1 0 21.76 0.91
-4 1 0 22.48 0.85
-4 1 0 22.54 1.11
-4 -1 0 21.93 0.92
-4 -1 0 24.03 0.94
-4 -1 0 22.68 0.98
-4 1 1 41.98 1.21
-4 1 1 43.16 1.25
-4 1 1 42.95 1.5
-4 -1 1 40.91 1.23
-4 -1 1 43.86 1.26
-4 -1 1 44.16 1.34
-4 1 2 28.13 0.96
-4 1 2 28.61 1.05
-4 1 2 30.36 1.27
-4 -1 2 27.7 1.01
-4 -1 2 28.26 0.99
-4 -1 2 30.44 1.08
-4 1 3 8.72 0.65
-4 1 3 9.22 0.77
-4 -1 3 8.79 0.68
-4 -1 3 8.11 0.62
-4 -1 3 8.56 0.58
-4 -1 3 7.96 0.55
-4 -1 3 9.16 0.64
-4 1 3 8.71 0.55
-4 1 4 83.79 1.98
-4 1 4 84.08 2.15
-4 -1 4 82.3 2.07
-4 -1 4 78.74 1.9
-4 -1 4 79.67 1.67
-4 -1 4 83.05 1.79
-4 1 4 79.67 1.61
-4 1 5 149.73 2.86
-4 1 5 153.92 3.07
-4 -1 5 151.78 2.46
-4 -1 5 146.49 2.41
-4 -1 5 148.22 2.54
-4 1 5 141.7 2.28
-4 1 6 41.11 1.43
-4 1 6 42.76 1.55
-4 -1 6 40.82 1.11
-4 -1 6 40.58 1.1
-4 -1 6 38.92 1.13
-4 1 7 41.69 1.24
-4 1 7 45.42 1.56
-4 1 7 45.53 1.63
-4 -1 7 43.94 1.12
-4 -1 7 43.49 1.12
-4 -1 7 45.35 1.18
-4 1 8 52.05 1.45
-4 1 8 54.26 1.73
-4 1 8 53.32 1.81
-4 -1 8 52.63 1.21
-4 -1 8 52.31 1.24
-4 -1 8 51.94 1.28
-4 1 9 53.48 1.52
-4 1 9 55.54 1.85
-4 -1 9 53.39 1.26
-4 -1 9 50.76 1.24
-4 -1 9 52.93 1.19
-4 1 10 10.42 0.74
-4 1 10 11.65 0.93
-4 1 10 11.23 0.93
-4 -1 10 10.61 0.54
-4 -1 10 9.97 0.56
-4 -1 10 10.17 0.57
-4 1 11 9.57 0.73
-4 1 11 10.05 0.94
-4 1 11 9.76 0.87
-4 -1 11 8.84 0.55
-4 1 11 9.56 0.68
-4 -1 11 8.7 0.54
-4 1 12 79.56 2.02
-4 1 12 85.78 2.42
-4 1 12 78.81 2.29
-4 1 12 81 1.8
-4 1 13 5.5 0.69
-4 1 13 5.13 0.88
-4 1 13 4.96 0.75
-4 1 13 5.43 0.62
-4 -1 13 4.62 0.46
-4 1 14 18.32 1.06
-4 -1 14 18.58 1.21
-4 1 14 20.27 1.33
-4 1 14 18.23 1.13
-4 1 14 18.83 0.93
-4 1 15 1.21 0.52
-4 1 15 1.49 0.54
-4 -1 15 1.55 0.64
-4 1 15 1.27 0.5
-4 1 16 85.66 2.28
-4 -1 16 88.15 2.49
-4 1 16 88.12 2.04
-4 1 17 5.8 0.73
-4 -1 17 5.6 0.82
-4 -1 17 5.45 1.05
-4 1 17 5.27 0.67
-4 -1 17 5.17 0.6
-4 1 18 14.78 1.02
-4 -1 18 14.81 1.11
-4 1 18 15.04 1.17
-4 1 18 14.45 0.88
-4 -1 18 12.18 0.82
-4 1 19 18.74 1.1
-4 -1 19 18.71 1.17
-4 1 19 18.32 1.23
-4 1 19 17.46 0.93
-4 1 20 0.21 0.49
-4 -1 20 1.05 0.62
-4 1 20 0.01 0.59
-4 -1 20 0.25 0.37
-4 1 21 18.11 1.04
-4 -1 21 18.3 1.06
-4 1 21 16.96 1.1
-4 -1 21 16.26 1.24
-4 -1 21 15.22 0.84
-4 1 22 5.26 0.69
-4 -1 22 5.2 0.68
-4 1 22 5.6 0.72
-4 -1 22 5.03 0.8
-4 -1 22 4.32 0.5
-4 1 23 4.24 0.59
-4 1 23 4.36 0.63
-4 -1 23 5.09 0.73
-4 1 24 3.57 0.52
-4 1 24 3.84 0.55
-4 -1 24 3.66 0.6
-4 1 25 3.17 0.47
-4 1 25 3.01 0.43
-4 -1 25 2.99 0.48
-4 1 26 2.07 0.32
-4 1 26 1.79 0.37
-4 -1 26 1.75 0.35
-4 1 27 11.58 0.56
-4 -1 27 11.23 0.51
-4 -1 27 11.04 0.5
-4 2 -26 32.06 0.88
-4 2 -26 30.59 0.9
-4 2 -25 18.35 0.76
-4 2 -25 17.1 0.69
-4 2 -25 17.11 0.75
-4 2 -24 13.29 0.75
-4 2 -24 13.3 0.7
-4 -2 -24 12.39 0.65
-4 2 -24 13.39 0.76
-4 2 -23 40.12 1.35
-4 2 -23 39.33 1.25
-4 -2 -23 38.36 1.19
-4 2 -23 39.8 1.33
-4 2 -22 18.97 1.04
-4 -2 -22 17.3 0.96
-4 2 -22 17.42 0.91
-4 -2 -22 18.11 0.91
-4 2 -22 18.22 0.99
-4 2 -21 39.22 1.51
-4 -2 -21 37.73 1.44
-4 2 -21 36.79 1.36
-4 -2 -21 38.69 1.38
-4 2 -21 39.18 1.45
-4 -2 -20 22.18 1.17
-4 2 -20 20.37 1.07
4 2 -20 18.1 0.81
-4 -2 -20 22.28 1.13
-4 2 -20 22.46 1.17
-4 -2 -20 19.24 0.83
-4 -2 -19 278.66 4.16
-4 -2 -19 298.36 4.9
-4 2 -19 271.92 4.66
4 2 -19 258.08 3.97
-4 2 -19 313.8 5.04
-4 -2 -19 298.55 4.78
-4 2 -19 297.15 4.84
-4 -2 -18 33.35 1.21
-4 -2 -18 34.75 1.57
-4 2 -18 31.19 1.36
4 2 -18 31.49 1.12
-4 2 -18 36.88 1.64
-4 -2 -18 34.66 1.49
-4 2 -18 34.56 1.49
-4 -2 -17 113.43 2.46
-4 2 -17 112.33 2.67
-4 2 -17 118.97 3.06
-4 -2 -17 116.62 2.82
-4 2 -17 119.74 2.85
-4 -2 -16 45.31 1.52
-4 2 -16 49.45 1.91
-4 2 -16 48.38 1.86
-4 2 -16 44.81 1.65
-4 2 -16 43.61 1.33
-4 -2 -16 48.46 1.8
-4 2 -16 45.68 1.75
-4 -2 -15 59.89 1.78
-4 2 -15 61.56 2.13
-4 2 -15 61.82 2.03
-4 2 -15 57.21 1.85
-4 2 -15 54.77 1.56
-4 -2 -15 60.91 2.05
-4 2 -15 59.08 1.96
-4 -2 -14 492.34 6.84
-4 2 -14 493.05 7.42
-4 2 -14 501.78 7.18
-4 2 -14 475.05 6.91
-4 2 -14 499.29 6.8
-4 -2 -14 495.25 7.23
-4 2 -14 499.01 7.15
-4 -2 -13 1385.05 15.76
-4 2 -13 1347.06 16.34
-4 2 -13 1375.96 16.03
-4 2 -13 1329.2 15.75
-4 2 -13 1403.15 15.65
-4 2 -13 1317.33 15.34
-4 -2 -13 1347.12 16.1
-4 2 -13 1331.73 15.97
-4 -2 -12 461.54 6.6
-4 2 -12 461.69 7.02
-4 2 -12 470.28 6.83
-4 2 -12 446.98 6.49
-4 2 -12 466.81 6.46
-4 2 -12 463.31 6.39
-4 2 -12 456.43 6.72
-4 2 -12 479.39 7.26
-4 -2 -11 29.99 1.3
-4 2 -11 28.96 1.46
-4 2 -11 29.42 1.41
-4 2 -11 28.5 1.21
-4 2 -11 30.28 1.26
-4 2 -11 30.23 1.55
-4 2 -11 27.48 1.27
-4 2 -11 28.47 1.3
-4 -2 -10 84.63 2.23
-4 2 -10 87.18 2.44
-4 2 -10 84.72 2.37
-4 -2 -10 84.43 2.36
-4 2 -10 84.03 2.12
-4 2 -10 83.44 2.55
-4 2 -10 87.52 2.26
-4 2 -10 87.36 2.21
-4 -2 -9 77.53 2.1
-4 2 -9 80.83 2.31
-4 2 -9 79.56 2.24
-4 -2 -9 79.53 2.27
-4 2 -9 78.31 2.01
-4 2 -9 82.06 2.43
-4 2 -9 78.41 2.04
-4 -2 -8 153.25 3.06
-4 2 -8 156.94 3.24
-4 2 -8 145.45 3.13
-4 2 -8 147.99 2.92
-4 2 -8 153.46 3.4
-4 2 -8 150.16 2.9
-4 -2 -7 77.73 2.05
-4 2 -7 82.13 2.2
-4 2 -7 75.92 2.13
-4 2 -7 76.63 1.99
-4 2 -7 76.96 2.28
-4 -2 -7 76.48 2.13
-4 2 -7 76.58 1.89
-4 -2 -6 33.15 1.34
-4 2 -6 40.04 1.5
-4 2 -6 32.27 1.37
-4 2 -6 33.68 1.3
-4 2 -6 35.16 1.49
-4 -2 -6 39.47 1.47
-4 2 -5 495.6 6.77
-4 2 -5 470.04 6.69
-4 2 -5 484.74 6.59
-4 2 -5 493.75 6.92
-4 -2 -5 498.22 6.73
-4 -2 -5 496.24 6.69
-4 2 -4 82.34 2.05
-4 -2 -4 84.17 2.08
-4 -2 -4 84.32 2.07
-4 2 -3 83.87 2.01
-4 2 -3 86.07 1.73
-4 -2 -3 88.6 2.1
-4 -2 -3 90.21 2.1
-4 2 -2 430.59 5.89
-4 2 -2 435.68 5.6
-4 2 -2 452.56 6.52
-4 -2 -2 446.19 6.04
-4 -2 -2 448.57 6.03
-4 2 -1 566.32 7.28
-4 2 -1 593.31 7.17
-4 2 -1 576.46 7.97
-4 -2 -1 578.4 7.46
-4 2 0 408.08 5.53
-4 2 0 424.79 5.57
-4 2 0 437.95 6.38
-4 -2 0 432.23 5.92
-4 -2 0 453.8 5.86
-4 2 1 579.34 7.33
-4 2 1 579.33 8
-4 -2 1 571.51 7.58
-4 -2 1 609.59 7.42
-4 2 1 608.57 8.3
-4 2 2 434.36 5.93
-4 2 2 437.52 6.51
-4 -2 2 433.9 6.12
-4 -2 2 453.67 5.76
-4 -2 2 445.03 5.82
-4 2 2 446.31 6.75
-4 -2 2 451.76 5.83
-4 2 3 87.08 1.99
-4 2 3 84.19 2.34
-4 -2 3 82.98 2.11
-4 -2 3 87 1.84
-4 -2 3 84.88 1.88
-4 2 3 86.59 2.46
-4 -2 3 87.44 1.88
-4 2 4 89.64 2.08
-4 2 4 85.68 2.38
-4 -2 4 80.3 2.12
-4 -2 4 86.64 1.87
-4 2 4 85.98 2.47
-4 -2 4 85.82 1.84
-4 -2 4 88.87 1.83
-4 2 5 521.67 6.91
-4 2 5 514.75 7.39
-4 -2 5 521.41 6.29
-4 -2 5 508.06 6.4
-4 -2 5 502.75 6.34
-4 2 5 508.21 7.49
-4 2 6 36.28 1.37
-4 2 6 35.55 1.57
-4 -2 6 32.55 1.37
-4 -2 6 32.76 1.09
-4 -2 6 35.55 1.11
-4 2 6 34.03 1.59
-4 2 7 81.65 2.1
-4 2 7 80.28 2.37
-4 -2 7 73.88 2.1
-4 -2 7 77.53 1.63
-4 -2 7 75.12 1.68
-4 -2 7 76.5 1.65
-4 2 7 75.48 2.33
-4 -2 8 153.91 2.61
-4 2 8 163.26 3.2
-4 2 8 157.21 3.48
-4 -2 8 151.86 3.21
-4 -2 8 154.26 2.48
-4 -2 8 154.94 2.54
-4 2 8 150.4 3.42
-4 2 9 72.88 1.72
-4 2 9 83.23 2.22
-4 2 9 81.1 2.42
-4 -2 9 74.92 2.19
-4 -2 9 72.7 1.53
-4 -2 9 76.89 1.7
-4 2 9 72.88 1.53
-4 -2 9 77.71 1.64
-4 2 9 76.31 2.3
-4 2 10 83.56 1.91
-4 2 10 91.3 2.38
-4 2 10 90.13 2.6
-4 -2 10 85.35 2.38
-4 2 10 88.56 2.29
-4 -2 10 85.26 1.8
-4 2 10 83.8 1.7
-4 -2 10 80.23 1.72
-4 2 10 83.03 2.39
-4 2 11 25.9 1.06
-4 2 11 29.84 1.38
-4 2 11 26.97 1.48
-4 2 11 26.79 1.28
-4 -2 11 24.72 0.96
-4 2 11 26 0.95
-4 -2 11 28.38 0.95
-4 2 11 25.79 1.31
-4 2 12 451.52 6.16
-4 2 12 471.02 7.23
-4 2 12 461.74 6.64
-4 -2 12 432.72 5.82
-4 2 12 444.31 5.8
-4 -2 12 447.11 5.66
-4 2 13 1293.34 15.06
-4 2 13 1350.73 16.33
-4 2 13 1358.16 15.61
-4 -2 13 1277.46 14.67
-4 2 13 1308.19 14.61
-4 -2 13 1335.24 14.43
-4 2 14 467.27 6.43
-4 2 14 474.53 6.85
-4 -2 14 441.49 6.02
-4 2 14 452.83 5.97
-4 -2 14 440.79 6.48
-4 2 15 56.6 1.73
-4 2 15 59.15 2.13
-4 2 15 57.71 1.88
-4 -2 15 52.82 1.5
-4 2 15 55.14 1.5
-4 -2 15 53.75 1.74
-4 2 16 43.12 1.52
-4 2 16 44.59 1.75
-4 2 16 42.93 1.82
-4 2 16 43.64 1.64
-4 -2 16 40.17 1.5
-4 2 17 110.89 2.55
-4 2 17 119.32 2.88
-4 -2 17 116.99 2.88
-4 2 17 109.95 2.89
-4 2 17 109.66 2.67
-4 -2 17 115.39 2.24
-4 2 18 31.04 1.31
-4 2 18 33.14 1.5
-4 -2 18 34.18 1.52
-4 2 18 28.33 1.43
-4 2 18 30.78 1.34
-4 -2 18 31.43 1.12
-4 -2 18 27.88 1.22
-4 2 19 272.82 4.46
-4 -2 19 300.01 4.81
-4 2 19 295.8 4.84
-4 2 19 260.56 4.68
-4 2 19 268.74 4.49
-4 -2 19 286.11 4.03
-4 -2 19 248.54 4.28
-4 2 20 20.53 1.05
-4 2 20 23.05 1.21
-4 2 20 17.22 1.02
-4 2 20 20.21 1.03
-4 -2 20 22.16 0.95
-4 -2 20 18.39 0.95
-4 2 21 35.5 1.33
-4 2 21 37.31 1.42
-4 2 21 31.71 1.21
-4 -2 21 36.78 1.15
-4 -2 21 31.49 1.18
-4 2 22 16.85 0.94
-4 2 22 18.55 0.98
-4 -2 22 15.06 0.78
-4 -2 22 16.9 0.78
-4 2 23 35.66 1.26
-4 2 23 38.15 1.24
-4 -2 23 37.87 1.46
-4 -2 23 35.28 1.03
-4 2 24 12.86 0.77
-4 -2 24 12.51 0.7
-4 2 24 11.59 0.66
-4 -2 24 13.17 0.85
-4 2 25 15.3 0.75
-4 -2 25 16.39 0.7
4 2 25 14.13 0.54
-4 2 25 14.91 0.62
-4 -2 25 16.85 0.82
-4 -2 26 31.12 0.85
-4 -2 26 29.27 0.89
-4 3 -25 12.6 0.58
-4 3 -24 12.72 0.61
4 3 -23 17.75 0.64
-4 -3 -23 17.54 0.65
-4 3 -23 19.03 0.81
4 3 -22 11.59 0.6
-4 -3 -22 11.62 0.61
-4 3 -22 13.31 0.76
-4 3 -21 62.04 1.73
-4 3 -21 66.28 1.84
-4 3 -21 52.49 1.37
4 3 -21 54.84 1.35
-4 3 -21 64.74 1.78
-4 -3 -21 58.17 1.47
-4 3 -21 59.11 1.63
-4 3 -20 0.01 0.55
-4 3 -20 0.15 0.31
4 3 -20 0.34 0.4
-4 3 -20 0.09 0.55
-4 -3 -20 0.03 0.38
-4 3 -20 0.72 0.44
4 3 -19 61.46 1.56
-4 -3 -19 63.79 1.72
-4 3 -19 61.56 1.8
-4 3 -18 71.22 2.14
4 3 -18 66.82 1.7
-4 -3 -18 69.99 1.9
-4 3 -18 65.88 1.91
-4 3 -17 18.51 1.19
-4 3 -17 18.52 1.15
-4 3 -17 17.22 0.73
-4 -3 -17 17.75 1.02
-4 3 -17 18.58 1.04
-4 3 -16 320.34 5.23
-4 3 -16 306.78 5
-4 3 -16 332.46 5.44
-4 3 -16 281.99 4.17
-4 -3 -16 302.01 4.83
-4 3 -16 306.5 4.87
-4 -3 -16 280.5 4.15
-4 3 -15 9.89 0.97
-4 3 -15 8.63 0.94
-4 3 -15 10.82 0.95
-4 3 -15 9.58 1.03
-4 3 -15 9.11 0.68
-4 -3 -15 9.02 0.85
-4 3 -15 8.96 0.8
-4 -3 -15 8.68 0.64
-4 3 -14 22.55 1.32
-4 3 -14 22.24 1.3
-4 3 -14 23.14 1.22
-4 3 -14 22.1 1.39
-4 3 -14 21.49 1.01
-4 -3 -14 21.66 1.2
-4 3 -14 21.48 1.13
-4 -3 -14 21.81 0.99
-4 3 -13 27.31 1.42
-4 3 -13 25.64 1.4
-4 3 -13 25.82 1.28
-4 3 -13 25.81 1.48
-4 3 -13 23.57 1.11
-4 -3 -13 25.33 1.32
-4 3 -13 23.02 1.17
-4 -3 -13 24.4 1.07
-4 3 -12 282.41 4.88
-4 3 -12 276.72 4.82
-4 3 -12 277.93 4.56
-4 3 -12 281.22 5.08
-4 3 -12 271.29 4.38
-4 -3 -12 267.87 4.65
-4 3 -11 22.75 1.28
-4 3 -11 23.14 1.34
-4 3 -11 22.01 1.2
-4 3 -11 22.28 1.36
-4 3 -11 20.34 1.15
-4 -3 -11 23.51 1.27
-4 3 -11 20.61 1.06
-4 -3 -11 21.6 1.05
-4 3 -10 34.67 1.52
-4 3 -10 34.92 1.59
-4 3 -10 35.3 1.45
-4 3 -10 31.85 1.59
-4 -3 -10 32.82 1.46
-4 -3 -10 32.55 1.29
-4 3 -9 171.96 3.5
-4 3 -9 175.23 3.61
-4 3 -9 169.99 3.39
-4 3 -9 170.03 3.69
-4 -3 -9 167.57 3.44
-4 -3 -9 169.48 3.17
-4 3 -8 217.28 4
-4 3 -8 209.81 4.05
-4 3 -8 218.38 3.93
-4 3 -8 214.06 4.17
-4 -3 -8 211.58 3.94
-4 -3 -8 215.71 3.71
-4 3 -7 103.05 2.56
-4 3 -7 102.23 2.61
-4 3 -7 104.17 2.55
-4 3 -7 105.93 2.72
-4 -3 -7 103.5 2.53
-4 -3 -7 106.01 2.36
-4 3 -6 173.74 3.38
-4 3 -6 171.54 3.48
-4 3 -6 171.51 3.41
-4 3 -6 177.45 3.63
-4 -3 -6 178.66 3.33
-4 -3 -6 173.05 3.19
-4 3 -5 513.73 7.05
-4 3 -5 492.79 7.16
-4 3 -5 519.9 6.61
-4 3 -5 525.35 7.24
-4 -3 -5 505.45 7.07
-4 3 -5 525.08 7.36
-4 -3 -5 532.89 6.88
-4 3 -4 280.97 4.42
-4 3 -4 278.91 4.11
-4 3 -4 284.54 4.66
-4 -3 -4 285.65 4.6
-4 -3 -4 293.06 4.33
-4 -3 -4 290.18 4.38
-4 3 -3 50.67 1.51
-4 3 -3 48.43 1.61
-4 3 -3 52.24 1.44
-4 3 -3 52.46 1.93
-4 -3 -3 53.56 1.73
-4 -3 -3 54.83 1.54
-4 -3 -3 53.66 1.58
-4 3 -2 87.78 1.95
-4 -3 -2 88.7 2.29
-4 -3 -2 91.17 2.02
-4 -3 -2 83.08 2.1
-4 -3 -2 90.18 2.06
-4 -3 -1 137.72 2.97
-4 -3 -1 145.42 2.65
-4 -3 -1 141.28 2.8
-4 -3 -1 140.87 2.66
-4 3 0 93.24 2.08
-4 -3 0 94.66 2.38
-4 -3 0 96.63 2.05
-4 -3 0 96.17 2.2
-4 3 0 93.89 2.73
-4 -3 0 95.99 2.1
-4 3 1 142.15 2.71
-4 -3 1 138.7 2.99
-4 -3 1 139.19 2.52
-4 -3 1 140.06 2.72
-4 3 1 134.99 3.37
-4 -3 1 142.35 2.62
-4 3 2 91.8 2.11
-4 3 2 85.36 2.52
-4 -3 2 89.48 2.36
-4 -3 2 92.86 2.11
-4 -3 2 89.69 1.98
-4 3 2 91.6 2.72
-4 3 3 54.23 1.59
-4 3 3 53.94 2
-4 -3 3 54.03 1.79
-4 -3 3 56.17 1.57
-4 -3 3 48.13 1.43
-4 3 3 53.55 2.12
-4 3 4 296.42 4.53
-4 3 4 294.94 5.32
-4 -3 4 293.13 4.88
-4 -3 4 300.91 4.41
-4 3 4 295.77 5.47
-4 3 5 541.96 7.09
-4 3 5 524.49 7.9
-4 -3 5 517.31 7.4
-4 -3 5 516.53 6.44
-4 -3 5 510.83 6.68
-4 3 5 511.29 8.03
-4 3 6 188.82 3.44
-4 3 6 189.94 4.06
-4 -3 6 179.15 3.63
-4 -3 6 181.86 2.89
-4 -3 6 177.18 3.08
-4 3 6 177.06 4.09
-4 3 7 108.36 2.49
-4 3 7 107.86 2.96
-4 -3 7 105.31 2.68
-4 -3 7 104.19 1.99
-4 -3 7 101.28 2.16
-4 -3 7 101.97 2.03
-4 3 7 102.19 3.01
-4 3 8 230.3 3.98
-4 3 8 227.63 4.54
-4 -3 8 215.95 4.1
-4 -3 8 217.8 3.51
-4 -3 8 207.59 3.28
-4 3 8 203.76 4.48
-4 3 9 184.46 3.49
-4 3 9 179.35 4.01
-4 -3 9 172.65 3.62
-4 -3 9 166.19 2.97
-4 -3 9 172.32 2.85
-4 3 9 168.1 3.92
-4 3 10 36.02 1.5
-4 3 10 34.99 1.76
-4 -3 10 35.24 1.54
-4 -3 10 33.72 1.19
-4 -3 10 31.47 1.31
-4 -3 10 35.04 1.15
-4 3 10 34.45 1.71
-4 3 11 20.51 0.96
-4 3 11 21.08 1.46
-4 -3 11 21.23 1.25
-4 -3 11 21.36 0.97
-4 -3 11 19.55 1.07
-4 -3 11 21.09 0.95
-4 3 11 21.97 1.37
-4 3 12 251.06 4.07
-4 3 12 271.45 5.25
-4 -3 12 270.63 4.74
-4 3 12 277.09 4.79
-4 -3 12 263.49 4.07
-4 -3 12 245.18 4.33
-4 3 12 255.35 4.85
-4 3 13 25.7 1.12
-4 3 13 25.89 1.59
-4 3 13 26.51 1.36
-4 -3 13 25.28 1.09
-4 -3 13 24.62 1.2
-4 3 13 23.48 1.33
-4 3 14 22.66 1.07
-4 3 14 24.66 1.52
-4 3 14 24.5 1.31
-4 -3 14 21.72 1.03
-4 -3 14 22.68 1.16
-4 3 15 8.13 0.71
-4 3 15 8.79 0.88
-4 3 15 9.36 1.05
-4 3 15 8.96 0.89
-4 -3 15 8.5 0.77
-4 -3 15 7.29 0.69
-4 3 16 293.32 4.71
-4 3 16 318.12 5.03
-4 3 16 305.52 5.59
-4 3 16 308.35 5.15
-4 -3 16 286.94 4.81
-4 3 17 17.28 0.98
-4 3 17 19.06 1.09
-4 3 17 18.29 1.29
-4 3 17 18.55 1.15
-4 -3 17 18.33 0.84
-4 -3 17 16.13 0.98
-4 3 18 67.62 1.87
-4 3 18 72.16 1.98
-4 3 18 69.76 2.28
-4 3 18 65.58 2.03
-4 -3 18 66.26 1.54
-4 -3 18 61.46 1.8
-4 3 19 57.75 1.7
-4 3 19 61.88 1.78
-4 3 19 62.05 2.04
-4 3 19 61.15 1.88
-4 -3 19 60.3 1.44
-4 -3 19 57.61 1.67
-4 -3 20 0.34 0.35
-4 3 20 0.08 0.42
-4 3 20 0.51 0.52
-4 3 20 0.37 0.43
-4 -3 20 0.08 0.36
-4 3 21 59.85 1.57
-4 -3 21 56.37 1.63
-4 3 21 53.62 1.67
-4 -3 21 60.32 1.35
-4 -3 21 50.89 1.41
-4 3 22 12.41 0.68
-4 -3 22 13.05 0.76
-4 3 22 12.15 0.74
-4 -3 22 12.11 0.59
-4 -3 22 10.98 0.61
4 3 23 19.79 0.77
-4 -3 23 18.88 0.81
-4 3 23 18.02 0.75
4 3 24 14.36 0.62
-4 -3 24 13.76 0.62
-4 3 24 12.54 0.54
-4 -3 25 10.96 0.49
-4 -3 25 10.23 0.56
-4 4 -23 3.46 0.36
-4 4 -22 11.89 0.64
4 4 -22 9.63 0.49
-4 4 -21 12.66 0.73
4 4 -21 11.07 0.58
-4 4 -20 12.24 0.78
4 4 -20 11.14 0.64
-4 4 -20 12.92 0.84
-4 -4 -20 9.61 0.5
-4 4 -20 9.09 0.54
-4 4 -19 115.76 2.41
4 4 -19 115.47 2.11
-4 4 -19 117.23 2.5
-4 -4 -19 98.84 1.88
-4 4 -19 92.22 1.93
-4 4 -18 29.8 1.25
-4 4 -18 29.33 1.23
4 4 -18 29.19 1.08
-4 4 -18 30.39 1.33
-4 -4 -18 25.87 0.96
-4 4 -17 15.65 0.99
-4 4 -17 16.1 1.01
4 4 -17 16.5 0.91
-4 4 -17 16.88 1.08
-4 -4 -17 15.03 0.79
-4 4 -16 14.24 0.97
-4 4 -16 15.01 1.01
-4 4 -16 15.39 1.07
-4 -4 -16 14.59 0.82
-4 4 -15 139.15 3
-4 4 -15 143.4 3.05
-4 4 -15 148.84 3.23
-4 -4 -15 134.22 2.66
-4 4 -14 81.25 2.25
-4 4 -14 85.22 2.33
-4 4 -14 85.69 2.43
-4 -4 -14 79.8 2.02
-4 4 -14 77.51 1.79
-4 4 -13 171.31 3.47
-4 4 -13 178.83 3.6
-4 4 -13 175.37 3.68
-4 -4 -13 168.53 3.21
-4 4 -12 141.23 3.09
-4 4 -12 150.73 3.29
-4 4 -12 146.56 3.33
-4 4 -12 137.49 2.82
-4 -4 -12 142.19 2.93
-4 4 -11 102.67 2.53
-4 4 -11 104.85 2.74
-4 4 -11 98.11 2.53
-4 4 -11 108.97 2.79
-4 -4 -11 93.51 1.78
-4 -4 -11 108.44 2.5
-4 -4 -11 93.31 1.9
-4 4 -10 32.31 1.39
-4 4 -10 33.54 1.54
-4 4 -10 31.38 1.45
-4 4 -10 32.35 1.52
-4 -4 -10 29.19 0.95
-4 -4 -10 33.32 1.38
-4 -4 -10 29.83 1.03
-4 4 -9 16.58 1.02
-4 4 -9 16.48 1.14
-4 4 -9 17.41 1.16
-4 4 -9 17.23 1.16
-4 -4 -9 16.36 0.76
-4 -4 -9 18.04 1.07
-4 -4 -9 15.64 0.78
-4 4 -8 267.69 4.48
-4 4 -8 269.45 4.76
-4 4 -8 291.28 4.84
-4 4 -8 272.27 4.85
-4 -4 -8 273.53 3.91
-4 -4 -8 284.5 4.61
-4 -4 -8 267 3.99
-4 4 -7 38.77 1.46
-4 4 -7 40.41 1.64
-4 4 -7 45.58 1.75
-4 4 -7 41.95 1.66
-4 -4 -7 41.61 1.57
-4 -4 -7 40.98 1.22
-4 -4 -7 43.73 1.6
-4 -4 -7 42.35 1.31
-4 4 -6 216 4.16
-4 4 -6 242.68 4.39
-4 4 -6 227.67 4.21
-4 -4 -6 225.32 4.16
-4 -4 -6 233.48 3.51
-4 -4 -6 235.59 4.07
-4 -4 -6 231.42 3.63
-4 4 -5 141.97 3.15
-4 4 -5 158.1 3.43
-4 4 -5 146.91 3.11
-4 -4 -5 155.46 3.3
-4 -4 -5 157.61 2.7
-4 -4 -5 157.14 3.15
-4 -4 -5 151.48 2.74
-4 4 -4 101.14 2.53
-4 4 -4 112.17 2.42
-4 4 -4 103.3 2.47
-4 -4 -4 113.84 2.77
-4 -4 -4 109.93 2.19
-4 -4 -4 113.14 2.57
-4 -4 -4 116.36 2.28
-4 4 -3 45.42 1.6
-4 4 -3 50.21 1.58
-4 4 -3 52.2 2.04
-4 -4 -3 52.12 1.83
-4 -4 -3 50.26 1.42
-4 -4 -3 49.67 1.65
-4 4 -3 51.48 2.04
-4 -4 -3 50.35 1.46
-4 4 -2 145.55 2.91
-4 4 -2 151.23 3.54
-4 -4 -2 157.03 3.37
-4 -4 -2 158.94 2.73
-4 -4 -2 153.74 3.03
-4 4 -2 149.74 3.61
-4 -4 -2 149.57 2.73
-4 4 -1 95.21 2.17
-4 4 -1 95.11 2.74
-4 -4 -1 86.64 2.42
-4 -4 -1 82.49 1.89
-4 -4 -1 80.05 2.1
-4 4 0 17.59 0.98
-4 -4 0 18.48 1.16
-4 -4 0 17.1 0.87
-4 -4 0 17.34 0.87
-4 4 1 85.01 2.08
-4 4 1 84.17 2.6
-4 -4 1 83.54 2.39
-4 -4 1 85.23 1.88
-4 -4 1 83.16 1.89
-4 4 2 150.12 2.98
-4 4 2 150.24 3.6
-4 -4 2 152.13 3.37
-4 -4 2 157.63 2.7
-4 -4 2 155.22 2.71
-4 4 2 150.94 3.8
-4 4 3 49.48 1.6
-4 4 3 47.57 2.03
-4 -4 3 48.86 1.82
-4 -4 3 51.78 1.41
-4 -4 3 49.68 1.41
-4 4 3 50.05 2.19
-4 4 4 115.01 2.56
-4 -4 4 118.89 2.89
-4 -4 4 115.01 2.26
-4 4 4 119.64 3.38
-4 4 5 163.13 3.17
-4 -4 5 162.14 3.46
-4 -4 5 160.91 2.96
-4 -4 5 153.72 2.76
-4 4 5 162.77 3.99
-4 4 6 252.5 4.22
-4 -4 6 245.48 4.51
-4 -4 6 242.48 3.91
-4 -4 6 237.81 3.68
-4 4 6 241.45 5.05
-4 4 7 46.75 1.62
-4 -4 7 45.61 1.74
-4 -4 7 44.5 1.44
-4 -4 7 44.94 1.34
-4 4 7 43.14 2.04
-4 4 8 289.99 5.55
-4 -4 8 287.9 5.08
-4 -4 8 291.96 4.45
-4 4 8 292.48 5.69
-4 4 9 19.18 1.13
-4 4 9 17.46 1.41
-4 -4 9 18.48 1.16
-4 -4 9 16.93 0.94
-4 4 9 18.26 1.4
-4 4 10 32.66 1.76
-4 -4 10 33.09 1.51
-4 -4 10 30.68 1.22
-4 4 10 34.82 1.8
-4 4 11 109.68 3.15
-4 -4 11 102.47 2.72
-4 -4 11 102.6 2.3
-4 -4 11 99.69 2.44
-4 4 11 100.05 3.03
-4 4 12 143.53 3.64
-4 -4 12 139.72 3.2
-4 -4 12 144.88 2.8
-4 -4 12 135.42 2.94
-4 4 12 140.94 3.51
-4 4 13 177.95 4.04
-4 -4 13 169.32 3.51
-4 -4 13 173.29 3.15
-4 -4 13 161.75 3.28
-4 4 13 170.95 3.79
-4 4 14 89.12 2.19
-4 4 14 86.37 2.69
-4 -4 14 77.91 1.96
-4 -4 14 73.78 2.05
-4 4 14 78.29 2.35
-4 4 15 140.35 3.46
-4 -4 15 137.7 2.72
-4 -4 15 129.78 2.79
-4 4 15 132.45 2.98
-4 4 16 15.74 0.95
-4 4 16 15.14 1.2
-4 -4 16 14.62 0.7
-4 -4 16 14.1 0.9
-4 4 17 17.23 0.94
-4 4 17 14.77 1.15
-4 -4 17 15.43 0.69
-4 -4 17 14.98 0.88
-4 4 18 27.72 1.1
-4 -4 18 24.68 1.15
-4 4 18 27.92 1.41
-4 -4 18 27.02 0.85
-4 -4 18 25.77 1.06
-4 4 19 114.07 2.21
-4 -4 19 108.37 2.31
-4 4 19 109.16 2.63
-4 -4 19 110.58 1.85
4 4 20 11.29 0.73
-4 4 20 11.56 0.64
-4 -4 20 12.51 0.75
-4 4 20 11.56 0.86
-4 -4 20 11.22 0.52
-4 -4 20 10.19 0.59
4 4 21 11.8 0.68
-4 4 21 10.19 0.57
-4 -4 21 11.04 0.65
-4 4 21 9.73 0.71
-4 -4 21 9.36 0.51
4 4 22 12.17 0.62
-4 4 22 9.2 0.47
-4 -4 22 11.35 0.58
-4 4 22 9.32 0.6
-4 -4 22 10.45 0.69
4 4 23 3.23 0.36
-4 -4 23 3.18 0.31
-4 -4 23 2.7 0.38
4 5 -20 9.94 0.48
-4 5 -19 22.39 0.87
4 5 -19 22.07 0.76
-4 5 -18 39.91 1.22
4 5 -18 37.85 1.05
-4 5 -17 3.13 0.44
-4 5 -17 3.03 0.52
4 5 -17 3.56 0.49
-4 5 -17 3.28 0.53
-4 5 -16 160 2.84
4 5 -16 153.85 2.59
-4 5 -16 162.96 2.9
-4 5 -15 11.49 0.71
-4 5 -15 12.89 0.87
-4 5 -15 13.22 0.86
-4 -5 -15 11.36 0.58
-4 5 -14 5.54 0.56
-4 5 -14 7.11 0.77
-4 5 -14 7.23 0.72
-4 -5 -14 5.49 0.49
-4 5 -14 6.93 0.72
-4 5 -13 16.45 0.85
-4 5 -13 18.99 1.09
-4 5 -13 19.41 1.04
-4 5 -13 18.72 1.05
-4 -5 -13 15.59 0.77
-4 5 -12 53.73 1.53
-4 5 -12 63.92 1.92
-4 5 -12 64.4 1.83
-4 5 -12 62.36 1.85
-4 -5 -12 51.65 1.54
-4 5 -12 57.68 1.48
-4 -5 -12 58.23 1.51
-4 5 -11 29.32 1.36
-4 5 -11 30.25 1.31
-4 5 -11 27.91 1.27
-4 5 -11 27.25 1.12
-4 -5 -11 27.09 1.06
-4 5 -10 5.24 0.76
-4 5 -10 4.87 0.77
-4 5 -10 4.34 0.63
-4 -5 -10 4.1 0.57
-4 -5 -10 4.43 0.57
-4 5 -9 42.43 1.62
-4 5 -9 41.05 1.51
-4 -5 -9 39.71 1.5
-4 -5 -9 41.89 1.39
-4 5 -8 70.44 2.08
-4 5 -8 63.64 1.85
-4 -5 -8 64.53 1.97
-4 -5 -8 71.77 1.84
-4 5 -7 4.72 0.72
-4 5 -7 4.09 0.57
-4 -5 -7 4.15 0.65
-4 -5 -7 4.77 0.62
-4 -5 -7 4.26 0.4
-4 5 -6 79.35 2.2
-4 -5 -6 81.91 2.31
-4 -5 -6 76.44 1.58
-4 5 -5 180.14 3.53
-4 -5 -5 189.03 3.79
-4 -5 -5 183.35 2.87
-4 5 -4 114.41 2.65
-4 -5 -4 122.07 2.92
-4 -5 -4 118.83 2.16
-4 5 -3 84.52 2.18
-4 -5 -3 94.78 2.57
-4 -5 -3 96.97 2.23
-4 -5 -3 85.4 1.82
-4 -5 -2 51.9 1.92
-4 -5 -2 55.05 1.64
-4 -5 -2 50.9 1.33
-4 5 -2 53.07 2.14
-4 5 -1 58.22 1.83
-4 5 -1 59 2.14
-4 -5 -1 65.04 2.11
-4 -5 -1 65.44 1.79
-4 -5 -1 59.74 1.47
-4 5 -1 60.34 2.3
-4 5 0 19.25 1.1
-4 5 0 18.11 1.31
-4 -5 0 19.83 1.23
-4 -5 0 19.61 1.03
-4 -5 0 18.74 0.85
-4 5 0 18.74 1.49
-4 5 1 64.68 1.93
-4 5 1 58.72 2.21
-4 -5 1 61.69 2.07
-4 -5 1 63.97 1.77
-4 -5 1 63.36 1.56
-4 5 2 56.17 1.78
-4 5 2 54.36 2.1
-4 -5 2 53.53 1.95
-4 -5 2 55.24 1.65
-4 -5 2 56.26 1.45
-4 5 3 96.9 2.32
-4 5 3 95.26 2.79
-4 -5 3 96.84 2.59
-4 -5 3 98.31 2.24
-4 -5 3 98.04 2.04
-4 5 4 138.41 2.83
-4 5 4 135.12 3.36
-4 -5 4 132.57 3.09
-4 -5 4 133.69 2.65
-4 -5 4 132.62 2.46
-4 5 4 129.04 3.54
-4 5 5 208.35 3.59
-4 5 5 201.15 4.18
-4 -5 5 199.23 3.93
-4 -5 5 193.94 3.12
-4 5 5 197.66 4.45
-4 5 6 92.6 2.24
-4 5 6 89.74 2.7
-4 -5 6 89.22 2.44
-4 5 6 88.64 2.87
-4 5 7 4.9 0.98
-4 5 7 4.73 0.69
4 5 7 3.95 0.5
-4 5 7 4.95 0.93
-4 -5 7 4.8 0.76
4 5 8 64.97 1.59
-4 5 8 73.15 2.48
-4 -5 8 70.91 2.16
-4 5 8 71.68 2.55
4 5 9 39.73 1.24
-4 5 9 41.81 1.9
-4 -5 9 45.27 1.68
-4 5 9 46.39 2.05
-4 5 10 4.23 0.88
4 5 10 3.77 0.55
-4 -5 10 4.34 0.69
-4 -5 10 4.11 0.66
-4 5 11 30.83 1.23
4 5 11 26.17 1.02
-4 -5 11 25.55 1.27
-4 -5 11 29.25 1.19
-4 -5 11 26.82 1.18
-4 5 11 27.76 1.54
-4 5 12 65.62 1.75
4 5 12 59.82 1.57
-4 -5 12 60.68 1.69
-4 -5 12 57.48 1.7
-4 5 12 60.85 2.15
-4 5 13 20.01 0.97
4 5 13 17.68 0.88
-4 -5 13 18.63 0.98
-4 -5 13 18.11 0.94
-4 5 13 19.11 1.22
-4 5 14 6.7 0.64
4 5 14 5.31 0.59
-4 5 14 6.28 0.89
-4 -5 14 5.82 0.42
-4 -5 14 5.93 0.6
-4 5 14 5.33 0.74
-4 5 15 13.4 0.77
4 5 15 12.86 0.77
-4 5 15 13.25 1.05
-4 -5 15 12.34 0.53
-4 -5 15 11.81 0.74
-4 5 15 12.61 0.87
-4 5 16 161.58 2.71
4 5 16 154.64 2.66
-4 5 16 156.47 3.27
-4 5 17 3.07 0.43
4 5 17 3.44 0.52
-4 5 17 2.79 0.62
-4 -5 17 2.86 0.41
-4 5 18 34.31 1
4 5 18 36.64 1.11
-4 -5 18 36.78 1.14
-4 5 18 36.05 1.34
-4 5 19 19.24 0.7
4 5 19 21.06 0.82
-4 -5 19 21.23 0.8
-4 5 19 19.99 0.94
4 5 20 9.62 0.56
-4 -5 20 10.09 0.51
-4 5 20 9.48 0.61
-4 -5 20 8.6 0.57
-4 6 -16 7.39 0.47
4 6 -16 7.37 0.43
-4 6 -15 94.37 1.8
4 6 -15 97.81 1.68
-4 6 -14 22.37 0.87
4 6 -14 23.07 0.8
-4 6 -13 46.24 1.3
4 6 -13 49.76 1.23
-4 6 -12 33.36 1.14
-4 6 -12 32.48 1.09
-4 6 -11 55.27 1.51
-4 6 -11 57.76 1.49
-4 6 -10 22.14 0.99
-4 6 -10 23.73 1
-4 -6 -10 19.76 0.9
-4 -6 -10 19.59 0.7
-4 6 -9 22.87 1.04
-4 -6 -9 21 0.98
-4 6 -9 19.91 0.84
-4 -6 -9 20.93 0.76
-4 6 -8 216.81 3.6
-4 -6 -8 210.1 3.67
-4 -6 -8 214.54 3.15
-4 6 -7 9.83 0.77
-4 6 -7 11.78 0.85
-4 -6 -7 9.88 0.81
-4 -6 -7 10.02 0.62
-4 6 -6 273.27 4.29
-4 6 -6 303.51 4.6
-4 -6 -6 275.84 4.59
-4 -6 -6 294.32 4.05
-4 6 -5 23.28 1.03
-4 6 -5 26.98 1.23
-4 -6 -5 25.6 1.23
-4 -6 -5 27.31 1
-4 -6 -4 74.14 2.12
-4 -6 -4 76.49 1.76
-4 6 -3 40.46 1.54
-4 -6 -3 39.12 1.24
-4 6 -2 27.16 1.31
-4 -6 -2 25.46 1.25
-4 -6 -2 26.96 1.04
-4 6 -1 26.85 1.34
-4 -6 -1 23.69 1.22
-4 -6 -1 25.22 1.01
-4 -6 0 9.02 0.83
-4 -6 0 9.06 0.7
-4 6 0 9.63 1.02
-4 -6 1 23.76 1.22
-4 -6 1 25.91 1.04
-4 6 1 26.09 1.44
-4 6 2 28.5 1.36
-4 -6 2 26.73 1.28
-4 -6 2 29.12 1.1
-4 6 2 26.88 1.49
-4 6 3 37.68 1.56
-4 -6 3 35.47 1.47
-4 -6 3 39.72 1.28
-4 6 4 78.62 2.25
-4 -6 4 82.47 1.89
-4 6 5 28.34 1.39
-4 -6 5 25.96 1.25
-4 -6 5 28.37 1.11
-4 6 6 301.08 5.04
-4 -6 6 299.4 4.85
-4 -6 6 311.23 4.45
-4 6 6 302.77 5.33
-4 6 7 11.05 0.96
-4 -6 7 10.15 0.82
-4 -6 7 11.96 0.79
-4 6 7 11.57 1.08
-4 6 8 226.02 4.1
-4 -6 8 213.87 3.84
-4 -6 8 244.14 3.67
-4 6 8 233.35 4.37
-4 6 9 25.44 1.06
-4 6 9 24.18 1.22
-4 -6 9 24.5 1.02
-4 6 9 23.21 1.3
-4 6 10 24.78 1.02
4 6 10 19.79 0.8
-4 6 10 21.77 1.15
-4 -6 10 23.43 0.99
-4 -6 10 20.71 0.89
-4 6 10 22.16 1.24
-4 6 11 58.31 1.5
4 6 11 48.26 1.24
-4 6 11 53.82 1.7
-4 -6 11 51.14 1.37
-4 6 11 55.31 1.8
-4 6 12 35.42 1.11
4 6 12 28.79 0.95
-4 6 12 33.29 1.3
-4 -6 12 29.53 0.98
-4 6 12 31.78 1.32
-4 6 13 48.57 1.27
4 6 13 43.92 1.15
-4 6 13 47.01 1.49
-4 6 13 46.37 1.47
4 6 14 21.05 0.78
-4 6 14 21.86 0.98
-4 6 14 19.96 0.9
4 6 15 81.46 1.58
-4 6 15 90.39 1.92
-4 -6 16 6.94 0.45
-4 7 -9 43.36 0.96
4 7 -8 13.9 0.52
-4 -7 -8 13.24 0.57
-4 7 -7 45.55 1.08
-4 -7 -7 37.83 1.05
-4 7 -6 14.24 0.64
-4 -7 -6 12.01 0.63
-4 7 -5 19.16 0.75
-4 -7 -5 16.3 0.76
-4 7 -4 45.38 1.18
-4 -7 -4 40.16 1.21
-4 7 -3 64.47 1.48
-4 -7 -3 60.91 1.55
-4 -7 -2 23.52 0.96
-4 -7 -2 24.91 0.74
-4 7 -1 31.63 1.07
-4 -7 -1 30.4 0.85
-4 7 0 1.75 0.45
-4 -7 0 1.51 0.4
-4 -7 0 1.69 0.32
-4 7 1 31.88 1.09
-4 -7 1 28.74 1.07
-4 -7 1 30.32 0.9
-4 7 2 26.66 1.01
-4 -7 2 24.75 0.99
-4 -7 2 26.2 0.84
-4 7 3 68.56 1.62
-4 -7 3 63.54 1.6
-4 -7 3 66.59 1.41
-4 7 4 47.21 1.31
-4 -7 4 43.35 1.28
-4 -7 4 45.83 1.15
-4 7 5 19.56 0.85
-4 -7 5 17.66 0.81
-4 7 6 14.37 0.73
-4 7 7 47.46 1.25
-5 0 -24 -0.01 0.22
-5 0 -23 0.13 0.23
-5 0 -23 0.12 0.28
-5 0 -22 0 0.29
-5 0 -22 0.18 0.34
-5 0 -21 0.2 0.36
-5 0 -21 0.22 0.39
-5 0 -20 -0.03 0.39
-5 0 -20 0.18 0.38
-5 0 -20 0.23 0.43
-5 0 -19 0.17 0.45
-5 0 -19 0.14 0.41
-5 0 -19 -0.23 0.46
-5 0 -18 0.22 0.49
-5 0 -18 0.28 0.43
-5 0 -18 0.1 0.5
-5 0 -17 0.09 0.51
-5 0 -17 0.01 0.46
-5 0 -17 -0.13 0.53
-5 0 -16 0.13 0.57
-5 0 -16 -0.05 0.43
-5 0 -16 -0.08 0.53
-5 0 -15 -0.11 0.61
-5 0 -15 0.15 0.49
-5 0 -15 0.22 0.54
-5 0 -14 0.02 0.63
-5 0 -14 0.11 0.48
-5 0 -14 0.19 0.52
-5 0 -13 0.16 0.47
-5 0 -13 0.97 0.53
-5 0 -13 -0.06 0.53
-5 0 -12 0.2 0.47
-5 0 -12 0.52 0.55
-5 0 -12 0.18 0.53
-5 0 -11 0.31 0.48
-5 0 -11 0.09 0.5
-5 0 -10 0.79 0.59
-5 0 -9 0.02 0.65
-5 0 -9 0.04 0.54
-5 0 -8 0.14 0.65
-5 0 -8 0.47 0.59
-5 0 -8 0.42 0.53
-5 0 -7 -0.09 0.61
-5 0 -7 0.67 0.58
-5 0 -7 0.11 0.48
-5 0 -6 -0.03 0.58
-5 0 -6 0.72 0.59
-5 0 -6 0.51 0.48
-5 0 -5 0.55 0.57
-5 0 -5 0.35 0.56
-5 0 -5 0.25 0.42
-5 0 -4 0.09 0.53
-5 0 -4 0.27 0.55
-5 0 -4 -0.16 0.39
-5 0 -3 0.1 0.49
-5 0 -3 0.15 0.52
-5 0 -3 0.06 0.36
-5 0 -2 -0.41 0.55
-5 0 -2 0.03 0.52
-5 0 -2 0.84 0.39
-5 0 -1 -0.09 0.5
-5 0 -1 -0.03 0.52
-5 0 -1 0.7 0.36
-5 0 0 -0.06 0.47
-5 0 0 0.04 0.52
-5 0 0 0.32 0.33
-5 0 1 0.09 0.42
-5 0 1 -0.3 0.51
-5 0 2 0.32 0.41
-5 0 2 0.3 0.48
-5 0 3 0.42 0.39
-5 0 3 0.46 0.46
-5 0 4 0.31 0.37
-5 0 4 -0.14 0.36
-5 0 4 0.3 0.43
-5 0 5 0.24 0.32
-5 0 5 0.15 0.38
-5 0 5 -0.28 0.41
-5 0 5 -0.01 0.37
-5 0 6 -0.09 0.36
-5 0 6 0.06 0.42
-5 0 6 0.06 0.33
-5 0 7 -0.01 0.32
-5 0 7 0.1 0.45
-5 0 7 0.34 0.3
-5 0 8 -0.08 0.3
-5 0 8 0.08 0.47
-5 0 8 0.22 0.28
-5 0 9 0.21 0.27
-5 0 9 0.09 0.39
-5 0 9 -0.19 0.51
-5 0 10 0.46 0.28
-5 0 10 -0.04 0.42
-5 0 10 -0.1 0.56
-5 0 11 0.39 0.45
-5 0 11 0.31 0.57
-5 0 12 0.18 0.43
-5 0 12 0.12 0.53
-5 0 13 0.05 0.41
-5 0 13 0.33 0.57
-5 0 13 0.38 0.44
-5 0 14 0.39 0.44
-5 0 14 0.04 0.59
-5 0 14 0.41 0.44
-5 0 15 0.34 0.44
-5 0 15 0.26 0.58
-5 0 15 0.4 0.45
-5 0 16 0.1 0.42
-5 0 16 -0.03 0.6
-5 0 16 0.25 0.45
-5 0 17 0.06 0.42
-5 0 17 -0.11 0.53
-5 0 17 0.07 0.43
-5 0 18 0.34 0.43
-5 0 18 0.07 0.55
-5 0 18 -0.07 0.42
-5 0 19 -0.21 0.39
-5 0 19 0.08 0.49
-5 0 19 0.02 0.39
-5 0 20 0.13 0.36
-5 0 20 0.07 0.47
-5 0 20 -0.1 0.38
-5 0 21 0.12 0.33
-5 0 22 0.15 0.29
-5 0 23 0.05 0.25
-5 0 24 0.1 0.21
-5 0 24 0.16 0.25
-5 1 -24 75.49 1.31
-5 -1 -24 76.49 1.37
-5 1 -24 74.48 1.37
-5 1 -23 132.91 2.14
-5 -1 -23 132.94 2.18
-5 1 -23 136.96 2.21
-5 1 -22 213.72 3.13
-5 1 -22 210.27 3.14
-5 1 -21 63.75 1.57
-5 1 -21 58.26 1.44
-5 1 -21 61.93 1.57
-5 -1 -21 58.85 1.33
-5 1 -20 3.38 0.55
-5 1 -20 2.59 0.44
-5 1 -20 3.17 0.52
-5 -1 -20 3.11 0.44
-5 -1 -19 22.61 0.96
-5 1 -19 24.27 1.12
-5 1 -19 20.54 0.96
-5 1 -19 23.19 1.08
-5 -1 -18 76.19 1.87
-5 1 -18 72.52 1.87
-5 -1 -18 72.47 2
-5 1 -18 72.12 1.96
-5 -1 -17 7.85 0.72
-5 1 -17 7.48 0.69
-5 -1 -17 7.52 0.78
-5 1 -17 7.79 0.76
-5 -1 -16 176.55 3.32
-5 1 -16 168.03 3.26
-5 -1 -16 173.96 3.51
-5 1 -16 169.6 3.39
-5 -1 -15 78.24 2.12
-5 1 -15 74.28 2.03
-5 1 -15 70.48 1.72
-5 -1 -15 78.71 2.26
-5 1 -15 78.2 2.17
-5 -1 -14 221.75 3.98
-5 1 -14 221.17 4.22
-5 1 -14 206.4 3.82
-5 1 -14 212.62 3.5
-5 -1 -14 219.52 4.11
-5 1 -14 219.79 4.01
-5 -1 -13 138.97 3.08
-5 1 -13 136.28 3.22
-5 1 -13 132.54 2.87
-5 1 -13 138.16 2.7
-5 -1 -13 137.74 3.13
-5 1 -13 140.76 3.04
-5 -1 -12 19.55 1.17
-5 1 -12 18.89 1.25
-5 1 -12 18.12 1.02
-5 1 -12 17.96 1.01
-5 -1 -12 17.82 1.17
-5 1 -12 18.23 1.1
-5 -1 -11 821.75 10.54
-5 1 -11 835.4 10.81
-5 1 -11 808.59 10.15
-5 1 -11 845.95 10.11
-5 -1 -11 809.31 10.57
-5 1 -11 807.07 10.41
-5 -1 -10 747.42 9.71
-5 1 -10 756.43 9.93
-5 1 -10 720.41 8.97
-5 1 -10 744.83 9.3
-5 -1 -10 739.81 9.7
-5 1 -10 728.69 9.5
-5 -1 -9 1004.47 12.97
-5 1 -9 1091.11 13.33
-5 1 -9 1057.96 12.32
-5 -1 -9 1135.77 12.53
-5 -1 -9 1068.48 13.06
-5 1 -9 1075.14 12.82
-5 1 -8 1490.52 17.3
-5 -1 -8 1480.46 17.04
-5 1 -8 1463.4 16.73
-5 1 -7 480.51 6.92
-5 1 -7 451.85 6.12
-5 -1 -7 495.84 6.39
-5 -1 -7 474.01 6.72
-5 1 -7 459.9 6.41
-5 1 -6 101.35 2.53
-5 1 -6 96.19 2.07
-5 1 -6 102.96 2.54
-5 -1 -6 101.29 2.42
-5 1 -6 96.37 2.21
-5 1 -5 186.1 3.54
-5 1 -5 180.3 3.05
-5 -1 -5 192.6 3.27
-5 1 -5 188.91 3.6
-5 -1 -5 190.35 3.45
-5 1 -5 174 3.12
-5 -1 -5 178.23 3.5
-5 1 -4 178.17 3.42
-5 -1 -4 188.89 3.23
-5 1 -4 186.62 3.61
-5 -1 -4 180.9 3.36
-5 -1 -4 183.52 3.49
-5 -1 -3 3.45 0.68
-5 1 -3 3.3 0.59
-5 -1 -3 4.12 0.59
-5 1 -3 2.67 0.73
-5 -1 -3 4.56 0.6
-5 1 -2 145.76 2.86
-5 -1 -2 146.83 2.77
-5 1 -2 146.27 3.16
-5 -1 -2 142.44 2.79
-5 -1 -2 150.9 2.98
-5 1 -1 14.53 0.86
-5 -1 -1 13.06 0.81
-5 -1 -1 13.75 0.81
-5 -1 -1 15.59 0.96
-5 -1 0 175.09 3.09
-5 -1 0 179.97 3.08
-5 1 0 170.83 3.11
-5 -1 1 12.4 0.78
-5 -1 1 11.87 0.74
-5 -1 1 13.96 0.87
-5 1 1 12.56 0.77
-5 1 2 141.82 2.6
-5 -1 2 139.13 2.58
-5 -1 2 151.65 2.62
-5 -1 2 153.61 2.77
-5 1 2 135.94 2.57
-5 1 3 3.55 0.5
-5 -1 3 4.17 0.5
-5 -1 3 3.46 0.56
-5 -1 3 4.09 0.48
-5 -1 3 4.84 0.57
-5 1 3 3.47 0.45
-5 1 4 171.41 3.11
-5 -1 4 172.89 2.9
-5 -1 4 178.26 2.85
-5 -1 4 179.02 2.95
-5 1 5 181.53 3.29
-5 1 5 192.77 3.74
-5 -1 5 161.67 3.14
-5 -1 5 180.17 2.91
-5 1 5 174.24 2.72
-5 -1 5 176.97 2.82
-5 -1 5 189.25 2.99
-5 1 5 168.73 2.67
-5 1 6 98.88 2.35
-5 1 6 103.1 2.63
-5 -1 6 93.94 2.31
-5 -1 6 102.39 1.97
-5 -1 6 90.94 1.84
-5 -1 6 104.57 2.03
-5 1 7 472.82 6.6
-5 1 7 475.25 6.99
-5 -1 7 450.32 6.62
-5 -1 7 479.67 5.83
-5 -1 7 431.46 5.75
-5 -1 7 497.16 5.94
-5 1 8 1491.22 17.19
-5 1 8 1506.95 17.54
-5 -1 8 1491.17 16.11
-5 -1 8 1545.24 16.22
-5 1 9 1081.13 12.89
-5 1 9 1063.66 13.06
-5 -1 9 1035.69 12.59
-5 -1 9 1021.37 12.98
-5 -1 9 1048.64 11.6
-5 -1 9 1077.31 11.74
-5 1 10 762.41 9.63
-5 -1 10 720.59 9.39
-5 1 10 721.5 9.66
-5 -1 10 721.72 9.82
-5 1 10 715.81 8.64
-5 -1 10 755.16 8.44
-5 -1 11 783.35 9.89
-5 1 11 775.9 10.01
-5 1 11 770.51 9.05
-5 -1 11 786.8 8.78
-5 1 12 15.22 0.82
-5 -1 12 17.9 1.08
-5 1 12 17.94 1.14
-5 -1 12 17.27 1.18
-5 1 12 16.37 0.82
-5 -1 12 15.89 0.68
-5 -1 13 131.7 2.94
-5 1 13 141.4 3.1
-5 -1 13 136.57 3.28
-5 1 13 136.04 2.46
-5 -1 14 218.16 3.91
-5 1 14 220 4.08
-5 -1 14 219.86 4.35
-5 1 14 217.01 3.37
-5 1 15 69.5 1.82
-5 -1 15 77.55 2.11
-5 1 15 76.19 2.23
-5 -1 15 75.3 2.39
-5 1 15 79.02 1.79
-5 -1 15 77.05 1.77
-5 -1 16 163.75 3.22
-5 1 16 164.33 3.39
-5 -1 16 169.35 3.63
-5 1 16 167.66 2.82
-5 -1 16 164.54 2.76
-5 1 17 7.03 0.63
-5 -1 17 6.91 0.72
-5 1 17 6.51 0.79
-5 -1 17 6.99 0.87
-5 1 17 6.46 0.58
-5 -1 17 7.24 0.62
-5 1 18 63.35 1.67
-5 -1 18 69.98 1.88
-5 1 18 68.9 2
-5 -1 18 67.26 2.14
-5 1 18 64.09 1.53
-5 -1 18 72.68 1.62
-5 1 19 20.41 0.91
-5 -1 19 22.05 1.01
-5 -1 19 21.33 1.18
-5 -1 19 22.69 0.91
-5 -1 20 2.74 0.49
-5 1 20 2.21 0.4
-5 -1 20 2.7 0.59
-5 -1 20 2.23 0.44
-5 -1 21 60.38 1.51
-5 -1 21 59.46 1.67
-5 -1 21 58.37 1.31
-5 -1 22 201.78 3.01
-5 1 22 198.31 3.11
-5 -1 22 195.75 3.2
-5 -1 23 124.99 2.06
-5 1 23 129.17 2.15
-5 -1 24 69.12 1.31
-5 1 24 73.06 1.36
-5 2 -23 0.29 0.24
-5 -2 -23 0.32 0.21
-5 -2 -22 3.64 0.37
-5 2 -22 3.67 0.36
-5 -2 -21 12.31 0.65
-5 2 -21 11.04 0.6
-5 -2 -20 2.16 0.43
-5 2 -20 1.76 0.4
-5 -2 -20 1.68 0.26
-5 2 -19 1.68 0.51
-5 -2 -19 1.25 0.44
-5 2 -19 1.51 0.42
-5 -2 -19 2.04 0.33
-5 2 -18 8.11 0.76
-5 -2 -18 8.51 0.71
-5 2 -18 7.44 0.65
-5 -2 -18 7.15 0.54
-5 2 -17 5.55 0.71
-5 2 -17 4.58 0.58
-5 -2 -17 4.6 0.51
-5 2 -16 13.46 1
5 2 -16 11.87 0.62
-5 2 -16 12.31 0.69
-5 2 -16 12.41 0.83
-5 -2 -16 12.81 0.78
-5 -2 -15 -0.13 0.45
-5 2 -15 0.08 0.58
-5 2 -15 0.76 0.41
-5 2 -15 0.34 0.43
-5 2 -14 47.17 1.77
-5 2 -14 45.22 1.38
-5 2 -14 42.74 1.5
-5 -2 -14 46.27 1.53
-5 2 -13 11.22 0.99
-5 2 -13 9.94 0.78
-5 2 -13 9.48 0.77
-5 -2 -13 9.5 0.82
-5 2 -12 23.86 1.32
-5 2 -12 24.56 1.3
-5 2 -12 23.45 1.1
-5 2 -12 23.89 1.12
-5 -2 -12 22.96 1.28
-5 2 -12 22.83 1.1
-5 -2 -12 23.52 1.18
-5 2 -11 144.34 3.23
-5 2 -11 138.04 3.15
-5 2 -11 142.98 2.87
-5 -2 -11 141.9 3.12
-5 2 -11 135.32 2.81
-5 -2 -11 142.01 2.98
-5 2 -10 55.03 1.93
-5 2 -10 53.58 1.87
-5 2 -10 53.28 1.6
-5 2 -10 54.35 1.75
-5 -2 -10 55.85 1.89
-5 2 -10 50.42 1.58
-5 -2 -10 55.59 1.8
-5 2 -9 166.68 3.47
-5 2 -9 161.54 3.4
-5 2 -9 159.56 3.03
-5 2 -9 162.14 3.25
-5 -2 -9 165.64 3.39
-5 -2 -9 165.32 3.31
-5 2 -8 127.5 2.91
-5 2 -8 115.65 2.79
-5 2 -8 120.92 2.53
-5 2 -8 121.61 2.82
-5 -2 -8 123.48 2.84
-5 -2 -8 122.1 2.77
-5 2 -7 108.28 2.61
-5 2 -7 97.02 2.46
-5 2 -7 100.21 2.29
-5 -2 -7 106.66 2.58
-5 -2 -7 103.91 2.51
-5 2 -6 80.03 2.18
-5 2 -6 73.19 2.06
-5 2 -6 74.34 1.95
-5 -2 -6 81.61 2.2
-5 -2 -6 79.24 2.16
-5 2 -5 66.48 1.91
-5 2 -5 61.76 1.76
-5 -2 -5 65.71 1.95
-5 -2 -5 64.78 1.94
-5 2 -4 46.13 1.54
-5 2 -4 43.47 1.49
-5 -2 -4 47.6 1.61
-5 2 -3 100.2 2.28
-5 2 -3 101.34 2.33
-5 -2 -3 106.53 2.45
-5 2 -2 21.41 0.98
-5 2 -2 22.06 1.06
-5 -2 -2 22 1.09
-5 2 -1 2.84 0.47
-5 2 -1 2.45 0.54
-5 -2 -1 2.35 0.54
-5 2 0 181.36 3.05
-5 2 0 181.82 3.35
-5 -2 0 199.24 3.32
-5 -2 0 191.49 3.32
-5 -2 0 194.45 3.34
-5 2 0 171.71 3.03
-5 -2 1 2.84 0.56
-5 2 1 2.54 0.45
-5 -2 1 2.47 0.56
-5 -2 1 3.28 0.55
-5 2 2 21.13 0.95
-5 2 2 20.79 1.28
-5 -2 2 21.83 1.02
-5 -2 2 20.91 0.98
-5 -2 2 21.94 1.01
-5 2 3 100.35 2.22
-5 2 3 108.33 2.85
-5 -2 3 106.53 2.15
-5 -2 3 108.56 2.22
-5 -2 3 108.4 2.24
-5 2 4 46.63 1.48
-5 2 4 47.65 1.89
-5 -2 4 42.46 1.48
-5 -2 4 48.42 1.37
-5 -2 4 44.63 1.37
-5 -2 4 48.01 1.43
-5 2 5 66.69 1.83
-5 2 5 65.9 2.22
-5 -2 5 66.24 1.59
-5 -2 5 64.31 1.62
-5 -2 5 67.26 1.67
-5 2 6 80.2 2.09
-5 2 6 80.28 2.46
-5 -2 6 81 1.75
-5 -2 6 80.24 1.78
-5 -2 6 78.12 1.79
-5 2 7 106.97 2.47
-5 2 7 107.8 2.86
-5 -2 7 101.29 1.97
-5 -2 7 101.43 2.06
-5 -2 7 104.38 2.07
-5 2 8 121.3 2.71
-5 2 8 121.67 3.07
-5 -2 8 112.82 2.72
-5 -2 8 114.22 2.1
-5 -2 8 115.43 2.21
-5 -2 8 121.85 2.23
-5 2 9 164.14 3.26
-5 2 9 162.51 3.63
-5 -2 9 147.16 3.29
-5 -2 9 149.69 2.64
-5 -2 9 167.07 2.68
-5 2 10 57.57 1.82
-5 2 10 56.72 2.04
-5 -2 10 52.15 1.88
-5 -2 10 48.89 1.36
-5 -2 10 52.29 1.35
-5 2 11 137.33 3.28
-5 -2 11 136.66 3.2
-5 -2 11 127.14 2.38
-5 -2 11 136.03 2.37
-5 2 12 25.16 1.28
-5 2 12 23.44 1.31
-5 -2 12 23.38 1.34
-5 -2 12 21.52 0.9
-5 -2 12 22.31 0.87
-5 2 13 10.05 0.9
-5 -2 13 10.08 0.88
-5 2 13 9.51 0.88
-5 -2 13 10.59 1.01
-5 -2 13 8.04 0.58
-5 2 14 49.13 1.68
-5 -2 14 47.52 1.69
-5 -2 14 44.62 1.8
-5 2 15 0.27 0.31
-5 2 15 0.53 0.48
-5 -2 15 0.48 0.53
-5 2 15 0.17 0.52
-5 -2 15 0.68 0.6
-5 2 16 10.33 0.65
-5 2 16 13.08 0.92
-5 -2 16 11.5 1.02
-5 2 17 3.82 0.47
-5 -2 17 4.91 0.65
-5 2 17 4 0.64
-5 -2 17 4.26 0.73
-5 2 18 6.13 0.53
-5 -2 18 7.63 0.7
-5 -2 18 7.42 0.82
-5 2 19 1.2 0.36
-5 -2 19 1.64 0.48
-5 -2 19 1.25 0.54
-5 2 20 1.45 0.33
-5 -2 20 2.08 0.43
-5 2 20 1.73 0.45
-5 -2 20 2.49 0.55
-5 -2 20 1.64 0.4
-5 -2 21 11.29 0.64
-5 2 21 10.58 0.65
-5 -2 21 10.66 0.72
-5 -2 21 10.71 0.55
-5 -2 22 3.28 0.38
-5 2 22 3.27 0.38
-5 -2 22 3.34 0.43
5 2 23 0.51 0.23
-5 -2 23 0.31 0.21
-5 2 23 0.24 0.22
-5 -2 23 0.33 0.25
-5 3 -22 71.47 1.32
-5 3 -21 32.93 0.93
-5 -3 -21 27.66 0.75
-5 3 -20 16.21 0.73
-5 -3 -20 15.19 0.63
-5 3 -19 2.37 0.45
5 3 -19 1.78 0.28
-5 -3 -19 2.1 0.37
-5 3 -18 14.77 0.82
5 3 -18 13.08 0.58
-5 -3 -18 14.34 0.74
-5 3 -17 45.7 1.46
-5 -3 -17 44.51 1.34
-5 3 -16 63.78 1.79
5 3 -16 60.6 1.4
-5 3 -16 54.13 1.26
-5 -3 -16 63.57 1.69
-5 -3 -16 55.25 1.23
-5 3 -15 9.13 0.81
-5 3 -15 8.43 0.79
-5 3 -15 8.8 0.59
-5 -3 -15 7.51 0.47
-5 -3 -15 9.58 0.77
-5 -3 -15 8.52 0.53
-5 3 -14 93.65 2.32
-5 3 -14 91.44 2.3
-5 3 -14 85.87 1.88
-5 -3 -14 84.08 1.66
-5 -3 -14 90.35 2.19
-5 -3 -14 85.69 1.79
-5 3 -13 10.82 0.89
-5 3 -13 10.06 0.88
-5 3 -13 10.25 0.8
-5 3 -13 9.73 0.72
-5 -3 -13 12.39 0.67
-5 -3 -13 10.72 0.87
-5 -3 -13 11.02 0.68
-5 3 -12 4.45 0.69
-5 3 -12 4.64 0.71
-5 3 -12 4.06 0.63
-5 3 -12 4.83 0.62
-5 -3 -12 4.01 0.5
-5 -3 -12 4.78 0.71
-5 -3 -12 6.12 0.58
-5 3 -11 160.63 3.27
-5 3 -11 153.28 3.24
-5 3 -11 158.86 3.03
-5 3 -11 154.82 2.97
-5 -3 -11 151.51 2.68
-5 -3 -11 155.51 2.83
-5 3 -10 262.35 4.47
-5 3 -10 249.23 4.42
-5 3 -10 261.92 4.22
-5 3 -10 259.03 4.28
-5 -3 -10 252.78 3.87
-5 -3 -10 258.36 4.03
-5 3 -9 286.83 4.75
-5 3 -9 277.57 4.76
-5 3 -9 286.54 4.56
-5 3 -9 299.82 4.77
-5 -3 -9 283.63 4.24
-5 -3 -9 290.5 4.42
-5 3 -8 657.69 8.61
-5 3 -8 631.47 8.63
-5 3 -8 660.02 8.53
-5 3 -8 673.59 8.78
-5 -3 -8 661.64 8.18
-5 -3 -8 660.04 8.3
-5 3 -7 136.58 2.86
-5 3 -7 128.2 2.86
-5 3 -7 137.71 2.88
-5 -3 -7 140.57 2.69
-5 -3 -7 131.35 2.91
-5 -3 -7 140.66 2.77
-5 3 -6 58.05 1.77
-5 3 -6 58.1 1.8
-5 3 -6 62.92 1.87
-5 -3 -6 65.63 1.74
-5 -3 -6 65.26 1.94
-5 -3 -6 63.76 1.77
-5 3 -5 180.13 3.42
-5 -3 -5 181.85 3.18
-5 -3 -5 182.5 3.45
-5 -3 -5 181.4 3.24
-5 3 -4 44.52 1.42
-5 3 -4 46.76 1.63
-5 -3 -4 48.82 1.5
-5 -3 -4 48.18 1.63
-5 -3 -4 49.06 1.55
-5 3 -3 23.96 1.22
-5 -3 -3 25.81 1.12
-5 -3 -3 25.3 1.2
-5 -3 -3 26 1.14
-5 3 -2 39.95 1.24
-5 3 -2 41.93 1.57
-5 -3 -2 44.21 1.41
-5 -3 -2 45.46 1.54
-5 -3 -2 46.22 1.48
-5 3 -1 17.01 0.83
-5 3 -1 17.31 1.06
-5 -3 -1 18.38 0.95
-5 -3 -1 18.66 1.03
-5 -3 -1 18.39 0.98
-5 3 0 56.42 1.55
-5 -3 0 57.11 1.73
-5 -3 0 60.98 1.75
-5 -3 0 58.97 1.63
-5 3 1 17.53 0.88
-5 3 1 17.71 1.28
-5 -3 1 16.58 0.96
-5 -3 1 18.17 0.98
-5 3 2 43.52 1.38
-5 3 2 46.15 1.91
-5 -3 2 44.25 1.43
-5 3 3 25.92 1.12
-5 3 3 27.94 1.54
-5 -3 3 24.86 1.2
-5 -3 3 28.23 1.08
-5 -3 3 26.06 1.1
-5 3 4 50.49 1.58
-5 3 4 51.44 2.02
-5 -3 4 46.33 1.66
-5 -3 4 50.13 1.41
-5 -3 4 49.84 1.48
-5 3 5 189 3.42
-5 3 5 187.77 4.09
-5 -3 5 176.45 3.55
-5 -3 5 187.81 3.01
-5 -3 5 181.81 3.14
-5 -3 5 187.5 3.08
-5 3 6 66.74 1.88
-5 3 6 65.33 2.32
-5 -3 6 61.98 1.97
-5 -3 6 66.85 1.59
-5 -3 6 66.25 1.69
-5 -3 6 68.37 1.64
-5 3 7 144.71 2.94
-5 3 7 147.43 3.54
-5 -3 7 148.31 2.69
-5 -3 7 146.16 2.58
-5 3 8 698.75 8.61
-5 3 8 704.5 9.58
-5 -3 8 691.78 7.99
-5 3 9 306.31 4.73
-5 3 9 300.88 5.4
-5 -3 9 303.04 4.3
-5 -3 9 308.53 4.2
-5 3 10 269.53 4.32
-5 3 10 260.83 4.96
-5 -3 10 245.08 4.57
-5 -3 10 255.4 3.89
-5 -3 10 281.12 3.87
-5 3 11 167.82 3.18
-5 3 11 163.44 3.68
-5 -3 11 147.77 3.36
-5 -3 11 152.36 2.72
-5 -3 11 165.32 2.71
-5 3 12 4.73 0.67
-5 3 12 4.66 0.79
-5 -3 12 3.8 0.72
-5 -3 12 3.74 0.51
-5 3 13 10.82 0.82
-5 3 13 10.3 0.97
-5 -3 13 9.05 0.91
-5 -3 13 8.99 0.66
-5 3 14 98.03 2.2
-5 3 14 91.96 2.48
-5 -3 14 81.94 2.37
-5 -3 14 77.13 1.79
-5 3 15 9.11 0.73
-5 -3 15 9.54 0.82
-5 3 15 8.62 0.84
-5 -3 15 8.09 0.87
-5 -3 15 9.86 0.63
-5 -3 16 60.88 1.75
-5 3 16 57.31 1.8
-5 -3 16 57.69 1.87
-5 -3 16 62.58 1.41
-5 -3 17 43.92 1.42
-5 3 17 40.45 1.41
-5 -3 17 39.74 1.5
-5 -3 17 44.12 1.13
-5 -3 18 14.7 0.81
-5 3 18 12.11 0.74
-5 -3 18 13.24 0.88
-5 -3 18 14.23 0.64
-5 -3 19 2.38 0.43
-5 3 19 1.78 0.4
-5 -3 19 2 0.48
-5 -3 19 2.22 0.37
-5 -3 20 14.96 0.7
-5 3 20 14.75 0.68
-5 -3 20 12.98 0.74
-5 -3 20 14.5 0.58
5 3 21 31.67 0.86
-5 -3 21 29.29 0.86
-5 3 21 28.69 0.84
-5 -3 21 25.44 0.9
-5 -3 21 26.75 0.72
-5 -3 22 66.53 1.25
5 3 22 66.4 1.22
-5 4 -18 6.74 0.44
5 4 -18 7.16 0.41
-5 -4 -18 7.08 0.4
-5 4 -17 3.01 0.38
-5 -4 -17 3.25 0.36
-5 4 -16 8.7 0.57
5 4 -16 8.22 0.53
-5 -4 -16 7.9 0.52
-5 4 -15 2.46 0.42
-5 4 -15 2.29 0.51
-5 4 -15 2.19 0.29
-5 -4 -15 2.05 0.4
-5 4 -14 34.43 1.15
-5 4 -14 34.63 0.97
-5 -4 -14 33.08 1.1
-5 4 -13 2.83 0.46
-5 4 -13 2.81 0.56
-5 4 -13 3.1 0.55
-5 4 -13 2.88 0.43
-5 -4 -13 2.31 0.48
-5 4 -12 19.79 0.91
-5 4 -12 22.87 1.09
-5 4 -12 22.44 1.04
-5 4 -12 21.13 0.91
-5 -4 -12 18.43 0.6
-5 -4 -12 18.76 0.93
-5 -4 -12 18.76 0.66
-5 4 -11 119.7 2.4
-5 4 -11 132.72 2.71
-5 4 -11 140.07 2.68
-5 4 -11 125.7 2.45
-5 -4 -11 122.92 1.96
-5 -4 -11 130.16 2.55
-5 -4 -11 117.31 2.01
-5 4 -10 105.51 2.24
-5 4 -10 114.28 2.51
-5 4 -10 124.41 2.55
-5 4 -10 118.17 2.46
-5 -4 -10 109.23 1.89
-5 -4 -10 117.62 2.44
-5 -4 -10 109.88 1.98
-5 4 -9 127.35 2.71
-5 4 -9 143.71 2.81
-5 4 -9 135.07 2.77
-5 -4 -9 128.33 2.17
-5 -4 -9 135.89 2.7
-5 -4 -9 125.53 2.23
-5 4 -8 145.03 2.94
-5 4 -8 168.39 3.14
-5 4 -8 162.25 3.17
-5 -4 -8 151.4 2.48
-5 -4 -8 161.16 3.01
-5 -4 -8 149.45 2.56
-5 4 -7 59.24 1.79
-5 -4 -7 55.27 1.36
-5 -4 -7 57.83 1.71
-5 -4 -7 55.78 1.43
-5 4 -6 107.86 2.51
-5 -4 -6 104.63 2.01
-5 -4 -6 98.73 2.33
-5 -4 -6 102.17 2.06
-5 4 -5 50.15 1.71
-5 -4 -5 49.38 1.33
-5 -4 -5 49.07 1.38
-5 4 -4 61.7 1.94
-5 -4 -4 66.66 1.58
-5 -4 -4 61.26 1.56
-5 4 -3 101.33 2.55
-5 -4 -3 97.11 2.28
-5 -4 -3 103.62 2.05
-5 -4 -3 103.27 2.1
-5 4 -2 18.42 1.15
-5 -4 -2 17.05 0.96
-5 -4 -2 19.79 0.9
-5 -4 -2 18.84 0.9
-5 -4 -1 0.58 0.45
-5 4 -1 0.94 0.63
-5 4 -1 0.99 0.42
-5 -4 -1 0.52 0.41
-5 -4 -1 1.29 0.46
-5 -4 -1 1.03 0.55
-5 4 0 75.14 1.89
-5 -4 0 71.29 2.02
-5 -4 0 76.26 1.72
-5 -4 0 76.03 1.93
-5 -4 0 73.28 1.72
-5 -4 1 0.79 0.46
-5 4 1 1.04 0.43
-5 -4 1 1.05 0.48
-5 -4 1 1.27 0.47
-5 -4 1 0.89 0.5
-5 4 2 17 0.91
-5 -4 2 17.37 1.02
-5 -4 2 18.58 0.97
-5 -4 2 16.72 0.86
-5 4 3 103.24 2.28
-5 -4 3 102.23 2.51
-5 -4 3 107.68 2.28
-5 -4 3 107.38 2.11
-5 4 4 67.64 1.79
-5 4 4 66.52 2.29
-5 -4 4 62.85 1.95
-5 -4 4 68.86 1.77
-5 -4 4 67.12 1.6
-5 4 5 53.22 1.58
-5 4 5 54.45 2.08
-5 -4 5 50.97 1.75
-5 -4 5 52.75 1.54
-5 -4 5 53.95 1.43
-5 4 6 112.68 2.4
-5 4 6 114.54 3.04
-5 -4 6 108.07 2.62
-5 -4 6 107.26 2.25
-5 4 7 61.46 1.72
-5 4 7 62.43 2.21
-5 -4 7 58.23 1.88
-5 -4 7 59.56 1.59
-5 4 8 169.91 3.08
-5 4 8 163.21 3.7
-5 -4 8 161.05 3.29
-5 -4 8 166.85 2.88
-5 4 9 146.88 2.8
-5 4 9 138.67 3.35
-5 -4 9 139.57 2.59
-5 4 10 126.09 2.53
-5 4 10 122.12 3.06
-5 -4 10 116.8 2.32
-5 4 11 142.09 2.65
-5 4 11 135.6 3.16
-5 -4 11 134.35 2.46
-5 4 12 24.01 1.05
-5 4 12 23.72 1.31
-5 -4 12 21.61 0.94
-5 4 13 2.98 0.52
-5 4 13 3.26 0.67
-5 -4 13 2.51 0.51
-5 -4 13 2.66 0.48
-5 4 14 35.74 1.46
-5 -4 14 36.8 1
-5 4 15 2.56 0.57
-5 -4 15 2.7 0.51
-5 -4 15 2.2 0.47
-5 -4 15 2.41 0.37
5 4 16 8.1 0.59
-5 -4 16 7.97 0.64
-5 4 16 8.36 0.71
-5 -4 16 6.27 0.6
-5 -4 16 8.48 0.47
5 4 17 3.3 0.44
-5 4 17 3.39 0.42
-5 -4 17 3.49 0.46
-5 4 17 2.9 0.48
-5 -4 17 2.89 0.43
-5 -4 17 3.57 0.35
5 4 18 7.59 0.5
-5 4 18 7.68 0.48
-5 -4 18 7.55 0.52
-5 4 18 6.22 0.51
-5 -4 18 5.95 0.48
-5 -4 18 7.33 0.4
5 4 19 4.68 0.41
-5 4 19 4.34 0.36
-5 -4 19 4.34 0.37
5 5 -16 16.09 0.53
5 5 -15 98.62 1.65
5 5 -14 23.19 0.76
-5 -5 -14 20.04 0.61
-5 5 -13 94.63 1.8
-5 -5 -13 87.69 1.56
-5 5 -12 22.31 0.85
-5 5 -12 20.9 0.66
-5 -5 -12 21.32 0.73
-5 5 -11 19.74 0.83
-5 5 -11 23.35 0.96
-5 5 -11 19.82 0.74
-5 -5 -11 22.22 0.8
-5 5 -10 39.26 1.18
-5 5 -10 40.35 1.15
-5 -5 -10 42.45 1.16
-5 5 -9 4.79 0.5
-5 5 -9 6.36 0.65
-5 5 -9 5.1 0.55
-5 5 -8 151.84 2.78
-5 -5 -8 153.61 2.57
-5 5 -7 52.53 1.57
-5 -5 -7 54.57 1.42
-5 5 -6 31.77 1.24
-5 -5 -6 30.63 1.08
-5 -5 -5 141.33 2.56
-5 -5 -5 133.93 2.13
-5 5 -4 18.48 1.05
-5 -5 -4 15.52 0.82
-5 -5 -4 18.38 0.89
-5 -5 -4 16.48 0.66
-5 5 -3 58.25 1.77
-5 -5 -3 56.86 1.51
-5 5 -2 4.89 0.74
-5 -5 -2 4.56 0.56
-5 -5 -2 5.76 0.59
-5 -5 -2 4.99 0.46
-5 5 -1 29.99 1.32
-5 -5 -1 27.01 1.15
-5 -5 -1 30.13 1.12
-5 -5 -1 29.35 0.93
-5 5 0 5.35 0.78
-5 -5 0 5.63 0.63
-5 -5 0 5.92 0.51
-5 5 1 30.76 1.35
-5 -5 1 28.58 1.2
-5 -5 1 30.49 1
-5 -5 2 4.79 0.62
-5 -5 2 5.73 0.52
-5 5 3 55.55 1.57
-5 -5 3 54.1 1.68
-5 -5 3 54.36 1.34
-5 5 4 17.67 0.92
-5 5 4 18.34 1.21
-5 -5 4 16.39 0.95
-5 -5 4 19.18 0.82
-5 -5 5 143.22 2.91
-5 -5 5 147.4 2.64
-5 5 6 32.77 1.18
-5 -5 6 29.38 1.23
-5 -5 6 32.23 1.12
-5 5 7 58.07 1.56
-5 -5 7 53.65 1.64
-5 -5 7 56.48 1.47
-5 5 8 147.06 2.63
-5 -5 8 143.31 2.55
-5 5 9 6.07 0.59
-5 5 9 5.5 0.78
-5 -5 9 5.03 0.56
-5 5 10 48.2 1.32
-5 5 10 47.59 1.63
-5 -5 10 46.41 1.28
-5 5 11 22.59 0.9
-5 5 11 23.01 1.14
-5 -5 11 21.6 0.87
-5 5 12 21.65 0.86
5 5 12 20.97 0.75
-5 5 12 23.76 1.11
-5 -5 12 23.45 0.69
-5 5 13 103.83 2.27
-5 -5 13 100.9 1.53
5 5 14 20.42 0.71
-5 -5 14 21.51 0.84
-5 -5 14 21.73 0.57
-5 5 15 99.74 1.74
-5 -5 15 95.51 1.8
-5 5 15 101.58 2.01
-5 5 16 16.03 0.6
-5 -5 16 15.72 0.62
-5 5 16 15.64 0.68
5 6 -11 21.55 0.62
-5 -6 -8 65.6 1.17
-5 6 -7 5.26 0.41
-5 -6 -7 5.91 0.38
-5 6 -6 31.41 0.94
-5 -6 -6 32.01 0.84
-5 6 -5 13.57 0.71
-5 -6 -5 14.07 0.59
-5 -6 -4 31.75 0.89
-5 6 -3 2.12 0.46
-5 -6 -3 1.6 0.31
-5 -6 -3 2.04 0.34
-5 6 -2 11.56 0.72
-5 -6 -2 10.71 0.57
-5 6 -1 2.77 0.49
-5 -6 -1 2.63 0.38
-5 -6 -1 2.86 0.39
-5 6 0 1.07 0.43
-5 -6 0 0.82 0.32
-5 -6 0 0.72 0.33
-5 6 1 3.1 0.5
-5 -6 1 2.52 0.39
-5 -6 1 2.96 0.4
-5 6 2 11.59 0.73
-5 -6 2 10.58 0.64
-5 -6 2 10.88 0.62
-5 6 3 1.97 0.47
-5 -6 3 1.84 0.37
-5 -6 3 2.11 0.39
-5 6 4 33.47 1.13
-5 -6 4 33.14 1
-5 6 5 15.5 0.8
-5 -6 5 13.9 0.7
-5 -6 5 15.2 0.7
-5 6 6 34.38 1.12
-5 6 7 6.34 0.54
-5 6 8 73.27 1.6
-5 6 9 10.41 0.59
-5 6 10 83.37 1.61
-6 0 -20 22.15 0.62
-6 0 -19 0.84 0.26
-6 0 -19 0.86 0.24
-6 0 -18 19 0.72
-6 0 -18 20.71 0.77
-6 0 -17 24.17 0.87
-6 0 -17 26.03 0.93
-6 0 -16 23.34 0.9
-6 0 -16 24.74 0.97
-6 0 -15 0.9 0.38
-6 0 -14 25.43 1.02
-6 0 -13 3.09 0.51
-6 0 -12 330.61 4.83
-6 0 -12 336.54 5.06
-6 0 -11 829.84 10.06
-6 0 -11 845.2 10.37
-6 0 -10 406.81 5.68
-6 0 -10 419.82 6.01
-6 0 -9 245.59 3.96
-6 0 -9 247.2 4.22
-6 0 -8 36.15 1.25
-6 0 -8 34.16 1.22
-6 0 -8 34.56 1.4
-6 0 -7 293.1 4.44
-6 0 -7 303.77 4.8
-6 0 -6 4.96 0.53
-6 0 -6 4.47 0.68
-6 0 -5 122.48 2.5
-6 0 -5 119.83 2.59
-6 0 -4 207 3.48
-6 0 -4 213.51 3.63
-6 0 -3 100.47 2.25
-6 0 -3 98.6 2.26
-6 0 -2 159.44 2.99
-6 0 -2 159.81 2.98
-6 0 -1 14.97 0.88
-6 0 -1 14.79 0.84
-6 0 0 42.32 1.39
-6 0 0 44.98 1.36
-6 0 1 14.31 0.82
-6 0 1 14.1 0.8
-6 0 1 15.83 0.81
-6 0 2 141.52 2.67
-6 0 2 147.75 2.59
-6 0 2 149.99 2.61
-6 0 3 95.7 1.89
-6 0 3 94.94 1.9
-6 0 4 206.68 3.09
-6 0 4 209.85 3.14
-6 0 5 112.97 1.98
-6 0 5 114.7 2.03
-6 0 6 5.23 0.42
-6 0 6 4.93 0.43
-6 0 7 272.15 3.55
-6 0 7 291.59 3.7
-6 0 8 28.48 1.06
-6 0 9 221.59 3.57
-6 0 10 379.36 5.49
-6 0 10 416.95 5.17
-6 0 11 760.68 9.74
-6 0 11 855.55 9.35
-6 0 12 322.16 4.87
-6 0 12 356 4.51
-6 0 13 2.28 0.49
-6 0 13 2.91 0.43
-6 0 14 22.9 1.01
-6 0 14 26.2 0.87
-6 0 15 1.12 0.4
-6 0 15 1.14 0.34
-6 0 16 21.81 0.92
-6 0 16 24.38 0.79
-6 0 17 21.59 0.88
-6 0 17 21.84 0.71
-6 0 18 17.44 0.74
-6 0 19 0.45 0.25
-6 -1 -19 0.12 0.17
-6 -1 -19 0.02 0.21
-6 -1 -18 26.9 0.7
-6 -1 -18 31.46 0.91
-6 1 -18 25.71 0.74
-6 -1 -18 30.19 0.81
-6 -1 -17 0.96 0.3
-6 1 -17 1.23 0.36
-6 -1 -17 0.87 0.32
-6 1 -17 1.01 0.27
-6 1 -16 21.42 0.89
-6 -1 -16 20.9 0.86
-6 1 -16 18.77 0.73
-6 -1 -16 21.89 0.84
-6 1 -15 8.55 0.65
-6 -1 -15 8.16 0.62
-6 1 -15 7.27 0.51
-6 -1 -15 8.53 0.62
-6 1 -14 31.4 1.17
-6 -1 -14 31.61 1.14
-6 1 -14 29.55 0.99
-6 -1 -14 31.89 1.14
-6 1 -13 4.89 0.61
-6 -1 -13 4.35 0.56
-6 1 -13 4.19 0.45
-6 -1 -13 4.66 0.59
-6 1 -12 11.97 0.83
-6 1 -12 11.72 0.72
-6 -1 -12 12.33 0.81
-6 1 -12 10.87 0.65
-6 -1 -12 11.94 0.83
-6 1 -11 28.53 1.21
-6 -1 -11 29.91 1.18
-6 1 -11 26.08 0.97
-6 -1 -11 25.4 1.14
-6 1 -10 80.66 2.08
-6 -1 -10 81.52 2
-6 1 -9 1.81 0.55
-6 -1 -9 1.78 0.49
-6 1 -8 57.04 1.74
-6 1 -8 57.29 1.68
-6 -1 -8 56.41 1.64
-6 1 -7 34.83 1.32
-6 -1 -7 32.89 1.23
-6 -1 -7 32.7 1.34
-6 1 -7 33.44 1.34
-6 1 -6 8.75 0.78
-6 -1 -6 8.16 0.69
-6 -1 -6 8.21 0.77
-6 1 -6 7.61 0.73
-6 1 -5 5.29 0.71
-6 -1 -5 4.45 0.57
-6 -1 -5 4.62 0.66
-6 1 -5 4.71 0.63
-6 -1 -4 1.08 0.52
-6 1 -4 0.7 0.46
-6 1 -4 0.91 0.57
-6 -1 -4 0.84 0.42
-6 1 -3 5.66 0.71
-6 -1 -3 5.48 0.55
-6 -1 -3 6.02 0.67
-6 1 -3 5.48 0.61
-6 1 -2 7.98 0.79
-6 -1 -2 8.8 0.63
-6 -1 -2 8.81 0.72
-6 1 -2 8.19 0.67
-6 -1 -1 0.44 0.46
-6 1 -1 0.25 0.35
-6 1 -1 -0.09 0.5
-6 -1 -1 -0.11 0.5
-6 -1 -1 0.27 0.34
-6 1 0 11.28 0.86
-6 -1 0 12.7 0.8
-6 -1 0 12.04 0.67
-6 -1 0 12.92 0.79
-6 1 0 11.73 0.68
-6 -1 1 0.32 0.4
-6 1 1 0.27 0.3
-6 1 1 0.23 0.47
-6 -1 1 -0.26 0.44
-6 -1 1 0.13 0.29
-6 1 2 7.54 0.72
-6 -1 2 8.6 0.64
-6 1 2 7.58 0.55
-6 -1 2 8.38 0.54
-6 -1 2 8.18 0.65
-6 1 2 7.93 0.53
-6 1 3 5.06 0.63
-6 -1 3 5.87 0.55
-6 1 3 5.14 0.46
-6 -1 3 5.42 0.54
-6 1 3 4.82 0.43
-6 -1 4 0.65 0.39
-6 1 4 0.41 0.42
-6 -1 4 0.83 0.38
-6 1 5 3.96 0.51
-6 -1 5 4.39 0.47
-6 -1 5 4.4 0.49
-6 1 6 6.33 0.53
-6 -1 6 7.94 0.53
-6 -1 6 7.89 0.55
-6 -1 7 32.09 0.92
-6 -1 7 33.44 0.98
-6 1 8 51.63 1.47
-6 -1 8 56.2 1.26
-6 1 9 1.07 0.42
-6 -1 9 1.59 0.33
-6 1 10 73.43 1.8
-6 -1 10 72.56 1.39
-6 1 11 26.35 1.08
-6 -1 11 25.46 1.03
-6 1 12 11.42 0.75
-6 -1 12 10.68 0.72
-6 1 13 3.95 0.51
-6 -1 13 3.88 0.51
-6 -1 13 4.45 0.48
-6 1 14 28.46 1.08
-6 -1 14 26.16 1.03
-6 1 15 7.82 0.6
-6 -1 15 6.7 0.57
-6 -1 15 8.47 0.54
-6 1 16 19.47 0.85
-6 -1 16 17.65 0.8
-6 1 17 0.94 0.33
-6 -1 17 0.81 0.32
-6 -1 17 1.09 0.32
-6 1 18 26.03 0.87
-6 -1 18 26.92 0.88
-6 1 19 0.1 0.21
-6 -1 19 0.1 0.2
-6 -2 -18 14.44 0.57
-6 2 -18 15.79 0.61
-6 2 -17 41 1.06
-6 -2 -17 39.52 1.01
-6 2 -16 9.76 0.58
-6 -2 -16 8.15 0.4
-6 -2 -16 9.96 0.57
-6 -2 -16 9.41 0.46
-6 -2 -15 12.52 0.54
-6 -2 -15 13.93 0.7
-6 -2 -15 13.9 0.61
-6 2 -14 7.05 0.58
-6 -2 -14 6.11 0.47
-6 -2 -14 7.68 0.59
-6 -2 -14 7.18 0.51
-6 -2 -13 1.68 0.4
-6 2 -13 0.76 0.4
-6 2 -13 1.21 0.39
-6 -2 -13 0.24 0.36
-6 -2 -13 1.06 0.41
-6 2 -12 204.4 3.38
-6 2 -12 203.77 3.1
-6 -2 -12 202.7 3.07
-6 -2 -12 201.04 3.35
-6 -2 -12 202 3.18
-6 2 -11 516.31 6.68
-6 2 -11 505.52 6.38
-6 -2 -11 508.32 6.33
-6 -2 -11 506.5 6.65
-6 -2 -11 503.12 6.47
-6 2 -10 181.21 3.18
-6 2 -10 184.52 3.07
-6 -2 -10 176.57 2.96
-6 -2 -10 183.31 3.2
-6 -2 -10 180.94 3.08
-6 2 -9 156.28 2.9
-6 -2 -9 154.2 2.74
-6 -2 -9 156.07 2.91
-6 -2 -9 156.64 2.85
-6 2 -8 28.89 1.14
-6 -2 -8 27.13 1.1
-6 -2 -8 27.31 1.14
-6 -2 -8 28.11 1.12
-6 -2 -7 124.57 2.46
-6 -2 -7 127.32 2.57
-6 -2 -7 128.44 2.55
-6 2 -7 126.4 2.53
-6 2 -6 31.18 1.29
-6 -2 -6 29.78 1.16
-6 -2 -6 31.63 1.21
-6 2 -6 30.48 1.15
-6 -2 -5 113.44 2.37
-6 2 -5 108.73 2.27
-6 2 -4 79.02 2.1
-6 -2 -4 81.73 1.92
-6 2 -4 74.95 1.79
-6 2 -3 80.22 2.15
-6 2 -3 77.46 1.78
-6 2 -2 66.68 2
-6 -2 -2 70.72 1.73
-6 -2 -2 70.93 1.74
-6 -2 -2 71.22 1.77
-6 2 -1 9.47 0.89
-6 -2 -1 9.59 0.73
-6 -2 -1 9.9 0.68
-6 -2 -1 10.07 0.74
-6 -2 0 2.12 0.51
-6 2 0 2.3 0.66
-6 -2 0 2.97 0.52
-6 -2 0 3.19 0.48
-6 2 1 9.78 0.87
-6 -2 1 10.42 0.69
-6 -2 1 10.09 0.65
-6 -2 1 9.96 0.71
-6 2 2 63.3 1.93
-6 -2 2 70.28 1.61
-6 -2 2 66.94 1.57
-6 -2 2 73.15 1.69
-6 -2 3 90.39 1.81
-6 -2 3 87.77 1.84
-6 2 4 70.19 1.62
-6 2 4 72.26 2.01
-6 -2 4 85.63 1.71
-6 -2 4 81.39 1.69
-6 -2 4 86.3 1.77
-6 2 5 99.8 2.04
-6 2 5 97.85 2.33
-6 -2 5 111.94 1.98
-6 -2 5 107.86 1.99
-6 -2 5 120.4 2.11
-6 2 6 29.71 1.06
-6 2 6 27.69 1.16
-6 -2 6 33.81 0.99
-6 -2 6 29.47 0.95
-6 -2 6 34.62 1.04
-6 2 7 126.6 2.39
-6 -2 7 119.16 2.07
-6 2 8 26.66 1.03
-6 -2 8 29.35 0.91
-6 2 9 147.56 2.7
-6 -2 9 159.84 2.44
-6 2 10 172.88 2.97
-6 -2 10 180.7 2.63
-6 2 11 486.86 6.25
-6 -2 12 178.33 2.95
-6 2 12 199.19 3.11
-6 -2 13 0.59 0.32
-6 2 13 1.46 0.39
-6 -2 13 0.66 0.3
-6 -2 13 1.05 0.37
-6 -2 14 6.38 0.49
-6 2 14 6.33 0.53
-6 -2 14 4.76 0.44
-6 -2 15 11.1 0.58
-6 2 15 12.63 0.66
-6 -2 15 10.02 0.57
-6 -2 15 14.09 0.6
-6 -2 16 7.93 0.47
-6 2 16 9.21 0.55
-6 -2 16 7.16 0.47
-6 -2 16 9.96 0.51
-6 2 17 36.41 1.01
-6 -2 17 42.33 0.95
-6 2 18 13.04 0.56
-6 -2 18 14.93 0.53
-6 -3 -17 2.79 0.26
-6 3 -15 21.63 0.69
-6 3 -14 105.21 1.76
-6 -3 -14 99.13 1.49
-6 3 -13 9.51 0.53
-6 3 -13 9.95 0.52
-6 -3 -13 8.6 0.39
-6 -3 -13 8.94 0.45
-6 3 -12 23.56 0.83
-6 3 -12 27.39 0.87
-6 -3 -12 25.02 0.71
-6 -3 -12 26.18 0.94
-6 -3 -12 24.6 0.76
-6 -3 -11 90.61 1.58
-6 -3 -11 93.44 1.91
-6 -3 -11 90.21 1.66
-6 3 -10 271.54 3.79
-6 -3 -10 271.53 3.9
-6 -3 -10 267.66 3.6
-6 -3 -9 0.42 0.35
-6 3 -9 0.52 0.32
-6 3 -9 1.63 0.49
-6 -3 -9 0.71 0.35
-6 -3 -9 0.55 0.44
-6 3 -8 189.78 2.99
-6 3 -8 196.78 3.19
-6 -3 -8 187.12 2.85
-6 -3 -8 196.32 3.2
-6 -3 -8 184.78 2.92
-6 3 -7 144.42 2.48
-6 -3 -7 140.19 2.37
-6 -3 -7 138.14 2.44
-6 3 -6 47.76 1.31
-6 -3 -6 47.35 1.28
-6 -3 -6 48.53 1.43
-6 -3 -6 45.76 1.29
-6 3 -5 13.86 0.74
-6 -3 -5 13.17 0.72
-6 -3 -5 13.28 0.79
-6 -3 -5 13.73 0.77
-6 3 -4 5.94 0.54
-6 3 -4 4.94 0.72
-6 -3 -4 5.5 0.54
-6 -3 -4 5.28 0.57
-6 -3 -4 4.81 0.55
-6 3 -3 9.69 0.64
-6 3 -3 9.4 0.86
-6 -3 -3 9.67 0.67
-6 -3 -3 10.33 0.71
-6 -3 -3 9.68 0.67
-6 3 -2 23.6 0.95
-6 3 -2 22.37 1.18
-6 -3 -2 24.5 0.99
-6 -3 -2 22.84 0.93
-6 3 -1 0.86 0.38
-6 3 -1 0.39 0.59
-6 -3 -1 0.78 0.41
-6 3 0 43.64 1.31
-6 3 0 44.39 1.63
-6 -3 0 46.83 1.31
-6 3 1 1.09 0.41
-6 3 1 0.54 0.61
-6 -3 1 0.84 0.42
-6 -3 1 0.81 0.38
-6 3 2 23.13 0.95
-6 -3 2 25.48 0.9
-6 -3 2 23.98 0.93
-6 -3 2 23.17 0.91
-6 -3 3 11.05 0.64
-6 -3 3 9.96 0.64
-6 -3 3 10.52 0.65
-6 3 4 4.93 0.46
-6 -3 4 5.36 0.53
-6 -3 4 5.78 0.53
-6 3 5 11.96 0.66
-6 -3 5 12.78 0.68
-6 -3 5 13.86 0.69
-6 3 6 45.94 1.26
-6 -3 6 46.74 1.22
-6 3 7 135.89 2.44
-6 -3 7 139.75 2.35
-6 3 8 185.75 2.96
-6 -3 8 186.52 2.79
-6 -3 9 0.68 0.35
-6 3 9 0.8 0.35
-6 -3 9 0.74 0.32
-6 -3 10 246.56 3.64
-6 -3 10 241.1 3.34
-6 3 11 92.06 1.82
-6 -3 11 85.93 1.8
-6 3 12 27.8 0.93
-6 -3 12 25.36 0.9
-6 3 13 9.27 0.56
-6 -3 13 8.66 0.53
-6 3 14 106.6 1.88
-6 -3 14 103.44 1.82
-6 3 15 22.64 0.76
-6 -3 15 21.5 0.68
-6 3 16 59.35 1.23
-6 -3 16 68.65 1.2
-6 -3 17 2.84 0.26
-6 -4 -13 8.67 0.42
-6 4 -12 63.58 1.12
-6 -4 -12 66.4 1.25
-6 4 -11 122.49 1.88
-6 -4 -11 117.76 1.96
-6 4 -10 9.74 0.53
-6 -4 -10 7.76 0.36
-6 4 -9 53.67 1.24
-6 -4 -9 48.32 0.97
-6 4 -8 120.64 2.03
-6 4 -8 114.88 2.06
-6 4 -7 1.95 0.38
-6 4 -7 2.23 0.47
-6 -4 -7 1.77 0.3
-6 4 -6 121.22 2.14
-6 4 -6 117.44 2.25
-6 -4 -6 117.51 2.13
-6 -4 -6 114.03 1.87
-6 -4 -5 103.72 1.99
-6 -4 -5 102.24 1.77
-6 4 -4 2.6 0.43
-6 -4 -4 2.44 0.43
-6 -4 -4 2.1 0.36
-6 4 -3 42.63 1.22
-6 -4 -3 41.62 1.19
-6 -4 -3 40.95 1.05
-6 4 -2 33.11 1.08
-6 4 -2 30.9 1.23
-6 -4 -2 31.74 1.03
-6 -4 -2 31.66 0.93
-6 4 -1 7.85 0.61
-6 4 -1 7.14 0.73
-6 -4 -1 6.92 0.56
-6 -4 -1 7.65 0.52
-6 4 0 22.48 0.91
-6 4 0 21.08 1.07
-6 -4 0 23.05 0.87
-6 -4 0 22.5 0.79
-6 4 1 8.36 0.62
-6 -4 1 7.53 0.56
-6 -4 1 8.94 0.54
-6 4 2 31.75 1.08
-6 -4 2 32.39 1.01
-6 -4 2 33.1 0.95
-6 4 3 40.72 1.23
-6 -4 3 44.57 1.17
-6 -4 3 43.98 1.1
-6 4 4 2.07 0.35
-6 4 4 1.83 0.41
-6 -4 4 2.03 0.38
-6 4 5 96.96 1.85
-6 4 5 100.15 1.97
-6 4 6 113.82 2.05
-6 4 6 110.99 2.09
-6 4 7 1.91 0.36
-6 -4 7 2.26 0.37
-6 4 8 104.09 1.87
-6 -4 8 108.94 1.86
-6 4 9 52.74 1.22
-6 -4 9 51.9 1.16
-6 4 10 9.01 0.51
-6 -4 10 7.98 0.48
-6 -4 10 8.67 0.47
-6 4 11 113.2 1.86
-6 -4 11 104.57 1.79
-6 4 12 64.41 1.3
-6 -4 12 69.74 1.22
-6 4 13 8.68 0.43
-6 -4 13 9.63 0.4
-6 -5 -8 42.05 0.87
-6 5 -7 72.65 1.32
-6 -5 -7 73.01 1.3
-6 5 -6 55.19 1.13
-6 5 -6 51.8 1.12
-6 -5 -6 52.01 1.08
-6 5 -5 9.11 0.47
-6 5 -5 8 0.5
-6 -5 -5 7.85 0.45
-6 5 -4 8.98 0.48
-6 5 -4 8.13 0.52
-6 5 -3 3.98 0.39
-6 5 -3 3.65 0.44
-6 5 -2 4.42 0.4
-6 5 -1 1.31 0.3
-6 -5 -1 1.27 0.3
-6 5 0 22.59 0.77
-6 5 0 21.97 0.87
-6 -5 0 23.22 0.74
-6 5 1 1.9 0.34
-6 5 1 0.91 0.38
-6 -5 1 1.16 0.3
-6 5 2 3.97 0.37
-6 5 2 3.4 0.45
-6 -5 2 3.64 0.37
-6 5 3 4.06 0.37
-6 5 3 2.95 0.43
-6 -5 3 3.58 0.36
-6 5 4 8.74 0.47
-6 5 4 8.03 0.55
-6 -5 4 8.29 0.48
-6 -5 5 8.2 0.46
-6 5 5 7.19 0.5
-6 -5 6 52.04 1.09
-6 5 6 47.64 1.15
-6 -5 7 73.26 1.33
-7 0 -13 0.05 0.16
-7 0 -12 0.14 0.19
-7 0 -11 0.14 0.23
-7 0 -11 -0.21 0.25
-7 0 -10 0.13 0.24
-7 0 -10 -0.11 0.26
-7 0 -9 0.09 0.24
-7 0 -9 -0.28 0.31
-7 0 -8 0.12 0.25
-7 0 -8 -0.33 0.32
-7 0 -7 0.25 0.28
-7 0 -7 -0.26 0.33
-7 0 -6 0.3 0.28
-7 0 -6 0.31 0.33
-7 0 -5 0.65 0.29
-7 0 -5 -0.11 0.34
-7 0 -4 0.47 0.28
-7 0 -4 -0.14 0.31
-7 0 -3 -0.32 0.32
-7 0 -3 -0.13 0.3
-7 0 -2 -0.24 0.29
-7 0 -2 -0.02 0.28
-7 0 -1 -0.18 0.28
-7 0 -1 -0.01 0.26
-7 0 0 -0.03 0.24
-7 0 0 0.28 0.25
-7 0 1 0 0.22
-7 0 1 0.12 0.23
-7 0 2 0.13 0.2
-7 0 2 0.09 0.21
-7 -1 -12 87.39 1.36
-7 -1 -11 19.69 0.6
-7 1 -11 19.04 0.6
-7 -1 -10 12.83 0.54
-7 1 -10 12.79 0.51
-7 -1 -9 6.22 0.42
-7 1 -9 5.76 0.39
-7 -1 -8 17.23 0.66
-7 -1 -8 18.61 0.67
-7 1 -8 17.53 0.63
-7 -1 -7 16.33 0.66
-7 1 -7 15.72 0.63
-7 -1 -7 16.69 0.66
-7 1 -7 16.98 0.62
-7 -1 -6 23.86 0.79
-7 1 -6 23.61 0.76
-7 -1 -6 25.2 0.81
-7 1 -6 23.55 0.73
-7 -1 -5 6.1 0.46
-7 1 -5 6.19 0.44
-7 -1 -5 6.21 0.48
-7 1 -5 6.1 0.39
-7 -1 -4 97.86 1.71
-7 -1 -4 99.13 1.75
-7 1 -3 19.59 0.74
-7 -1 -3 20.97 0.74
-7 1 -3 18.85 0.66
-7 -1 -3 20.98 0.76
-7 1 -3 17.59 0.6
-7 1 -2 7.69 0.5
-7 -1 -2 7.55 0.49
-7 1 -2 6.44 0.4
-7 -1 -2 7.03 0.49
-7 1 -1 79.78 1.58
-7 -1 -1 94.94 1.61
-7 1 -1 81.28 1.41
-7 -1 -1 98.46 1.67
-7 -1 0 136 2.03
-7 -1 0 139.5 2.06
-7 -1 1 99.94 1.65
-7 -1 1 96.12 1.65
-7 -1 2 8.36 0.43
-7 -1 2 8.04 0.45
-7 -1 3 20.59 0.64
-7 -1 4 97.01 1.54
-7 -1 5 6.96 0.37
-7 -1 6 25.48 0.69
-7 -1 6 23.8 0.62
-7 -1 7 16.65 0.54
-7 -1 8 18.56 0.56
-7 -1 9 6.27 0.35
-7 -2 -10 25.85 0.61
-7 -2 -10 25.01 0.63
-7 -2 -9 24.36 0.64
-7 -2 -9 23.73 0.66
-7 -2 -8 2.68 0.29
-7 2 -8 1.99 0.24
-7 -2 -8 2.41 0.25
-7 2 -7 16.82 0.53
-7 -2 -7 19.53 0.59
-7 2 -6 32.59 0.87
-7 -2 -6 28.04 0.73
-7 2 -5 6.03 0.43
-7 -2 -5 5.02 0.34
-7 -2 -5 5.31 0.41
-7 2 -4 12.89 0.6
-7 -2 -4 13.21 0.55
-7 -2 -4 11.48 0.47
-7 -2 -4 13.14 0.56
-7 2 -3 11.25 0.57
-7 -2 -3 11.29 0.52
-7 -2 -3 9.79 0.44
-7 -2 -3 10.71 0.52
-7 2 -2 2.31 0.35
-7 -2 -2 2.42 0.32
-7 -2 -2 1.82 0.31
-7 2 -1 21.95 0.77
-7 -2 -1 24.14 0.71
-7 -2 -1 24.13 0.74
-7 -2 0 61.43 1.18
-7 -2 0 64.62 1.23
-7 2 1 20.71 0.71
-7 -2 1 25.87 0.74
-7 2 2 1.85 0.29
-7 -2 2 2.16 0.29
-7 -2 3 12.13 0.5
-7 -2 4 13.7 0.51
-7 -2 5 6.13 0.36
-7 -2 6 31.51 0.75
-7 -2 8 2.69 0.28
-7 -2 9 25.62 0.65
-7 3 -7 3.34 0.27
-7 -3 -7 2.69 0.22
-7 3 -6 93.23 1.49
-7 -3 -6 89.69 1.37
-7 3 -5 5.95 0.38
-7 -3 -5 5.6 0.33
-7 3 -4 20.71 0.66
-7 -3 -4 19.21 0.57
-7 3 -3 17.97 0.64
-7 3 -2 10.81 0.5
-7 3 -1 7.7 0.45
-7 3 0 32.43 0.86
-7 -3 0 36.3 0.8
-7 3 1 7.83 0.42
-7 -3 1 8.63 0.4
-7 -3 2 12.17 0.46
-7 -3 3 18.27 0.55

_iucr_refine_instructions_details 
;
TITL 20190515_kl6881_a.res in Pca2(1)
    20190515_kl6881.res
    created by SHELXL-2018/3 at 17:21:30 on 15-May-2019
REM Old TITL 20190515_KL 6 88 1 in Pca2(1)
REM SHELXT solution in Pca2(1)
REM R1 0.079, Rweak 0.014, Alpha 0.001, Orientation as input
REM Flack x = 0.066 ( 0.065 ) from Parsons' quotients
REM Formula found by SHELXT: C13 O3
CELL 1.54184 6.1632 7.1132 26.1059 90 90 90
ZERR 5 0.0001 0.0001 0.0002 0 0 0
LATT -1
SYMM -X,-Y,0.5+Z
SYMM 0.5+X,-Y,+Z
SYMM 0.5-X,+Y,0.5+Z
SFAC C H N O
UNIT 55 50 5 5

L.S. 10
PLAN  20
BOND $H
LIST 6
fmap 2 53
ACTA
REM <olex2.extras>
REM <HklSrc "%.\\20190515_KL%206%2088%201.hkl">
REM </olex2.extras>

WGHT    0.052900    0.106700
FVAR       0.98608
O001  4    0.961335    0.263249    0.688737    11.00000    0.02153    0.02467 =
         0.02145   -0.00082   -0.00195    0.00253
O002  4   -0.152878    0.305799    0.350335    11.00000    0.02688    0.04362 =
         0.02742   -0.00896   -0.00732    0.00722
O003  4    0.168450    0.203235    0.320652    11.00000    0.03233    0.06076 =
         0.02410   -0.00788    0.00047    0.00753
C004  1    0.708955    0.251232    0.540242    11.00000    0.02055    0.01540 =
         0.02361    0.00137    0.00159   -0.00110
C005  1    0.601328    0.339037    0.581291    11.00000    0.01780    0.01684 =
         0.02592    0.00081    0.00190    0.00075
AFIX  43
H005  2    0.468243    0.397042    0.575625    11.00000   -1.20000
AFIX   0
C006  1    0.690147    0.340536    0.629938    11.00000    0.02061    0.01728 =
         0.02323   -0.00112    0.00411    0.00046
AFIX  43
H006  2    0.616420    0.399436    0.656557    11.00000   -1.20000
AFIX   0
C007  1    0.890777    0.253809    0.639441    11.00000    0.01939    0.01589 =
         0.02173    0.00190    0.00085   -0.00206
C008  1    1.002288    0.168233    0.599179    11.00000    0.01801    0.01705 =
         0.02666    0.00014    0.00053    0.00114
AFIX  43
H008  2    1.135866    0.111135    0.604883    11.00000   -1.20000
AFIX   0
C009  1    0.911252    0.169336    0.550386    11.00000    0.02115    0.01793 =
         0.02436   -0.00133    0.00331    0.00067
AFIX  43
H009  2    0.987295    0.113811    0.523592    11.00000   -1.20000
AFIX   0
C00A  1    0.415113    0.284474    0.474302    11.00000    0.02348    0.02076 =
         0.02286    0.00198    0.00000   -0.00060
AFIX  43
H00A  2    0.323665    0.340487    0.498177    11.00000   -1.20000
AFIX   0
C00B  1    0.132435    0.295874    0.408044    11.00000    0.02579    0.02607 =
         0.02308   -0.00245   -0.00101    0.00101
AFIX  43
H00B  2    0.036745    0.347834    0.431672    11.00000   -1.20000
AFIX   0
C00C  1    0.058016    0.261900    0.355323    11.00000    0.02562    0.02680 =
         0.02292   -0.00032   -0.00055    0.00168
C00D  1    0.334824    0.253731    0.422832    11.00000    0.02487    0.02268 =
         0.02282    0.00123    0.00180   -0.00067
AFIX  43
H00D  2    0.428749    0.201996    0.398776    11.00000   -1.20000
AFIX   0
C00E  1    1.160982    0.168118    0.700461    11.00000    0.02483    0.03626 =
         0.02539    0.00073   -0.00462    0.00658
AFIX 137
H00C  2    1.275077    0.217197    0.679298    11.00000   -1.50000
H00E  2    1.144507    0.035987    0.694060    11.00000   -1.50000
H00F  2    1.196716    0.187628    0.735857    11.00000   -1.50000
AFIX   0
C00F  1    0.616894    0.235251    0.489022    11.00000    0.02340    0.02052 =
         0.02393   -0.00039    0.00319   -0.00080
AFIX  43
H00G  2    0.706925    0.185835    0.463802    11.00000   -1.20000
AFIX   0
C00G  1   -0.243184    0.280925    0.299654    11.00000    0.03695    0.04536 =
         0.02961   -0.00696   -0.01145    0.00577
AFIX 137
H00H  2   -0.169571    0.362165    0.275984    11.00000   -1.50000
H00I  2   -0.394871    0.311534    0.300204    11.00000   -1.50000
H00J  2   -0.225055    0.152565    0.289132    11.00000   -1.50000
AFIX   0
HKLF 4


REM  20190515_kl6881_a.res in Pca2(1)
REM wR2 = 0.0753, GooF = S = 1.065, Restrained GooF = 1.065 for all data
REM R1 = 0.0275 for 2242 Fo > 4sig(Fo) and 0.0277 for all 2258 data
REM 147 parameters refined using 1 restraints

END  
     
WGHT      0.0529      0.1066 

REM Highest difference peak  0.128,  deepest hole -0.155,  1-sigma level  0.035
Q1    1   0.3659  0.2635  0.4435  11.00000  0.05    0.13
Q2    1   0.0961  0.2992  0.3827  11.00000  0.05    0.13
Q3    1   0.6877  0.3708  0.6015  11.00000  0.05    0.12
Q4    1   0.9424  0.1963  0.5801  11.00000  0.05    0.12
Q5    1   0.6298  0.2991  0.6041  11.00000  0.05    0.11
Q6    1   0.0595  0.2340  0.4775  11.00000  0.05    0.11
Q7    1   0.2241  0.2530  0.4193  11.00000  0.05    0.11
Q8    1   0.5340  0.2897  0.7125  11.00000  0.05    0.11
Q9    1   0.4525  0.3076  0.3603  11.00000  0.05    0.10
Q10   1   0.5416  0.1579  0.3535  11.00000  0.05    0.10
Q11   1   0.1598  0.2231  0.2788  11.00000  0.05    0.10
Q12   1   0.9885  0.1543  0.4930  11.00000  0.05    0.09
Q13   1   1.1063  0.2055  0.5042  11.00000  0.05    0.09
Q14   1   1.3581  0.3049  0.6650  11.00000  0.05    0.09
Q15   1   0.6653  0.2343  0.5180  11.00000  0.05    0.09
Q16   1   0.6688  0.3137  0.5613  11.00000  0.05    0.09
Q17   1   0.7890  0.2257  0.5400  11.00000  0.05    0.09
Q18   1   0.2412  0.2978  0.5060  11.00000  0.05    0.09
Q19   1   0.9360  0.2043  0.6163  11.00000  0.05    0.09
Q20   1   0.6563  0.3805  0.6795  11.00000  0.05    0.08

  REM The information below was added by Olex2.
  REM
  REM R1 = 0.0275 for 2242 Fo > 4sig(Fo) and 0.0277 for all 10368 data
  REM n/a parameters refined using n/a restraints
  REM Highest difference peak 0.13, deepest hole -0.15
  REM Mean Shift 0, Max Shift 0.000.

  REM +++ Tabular Listing of Refinement Information +++
  REM R1_all = 0.0277
  REM R1_gt = 0.0275
  REM wR_ref = 0.0753
  REM GOOF = 1.065
  REM Shift_max = 0.000
  REM Shift_mean = 0
  REM Reflections_all = 10368
  REM Reflections_gt = 2242
  REM Parameters = n/a
  REM Hole = -0.15
  REM Peak = 0.13
  REM Flack = 0.04(7)

  
;
_olex2_submission_special_instructions 'No special instructions were received'
_oxdiff_exptl_absorpt_empirical_details 
;
Empirical correction (ABSPACK) includes:
- Absorption correction using spherical harmonics
- Frame scaling
;
_oxdiff_exptl_absorpt_empirical_full_max 1.641
_oxdiff_exptl_absorpt_empirical_full_min 0.468
